# Supplementary material for: Association of ESR1 Germline Variants with TP53 Somatic Variants in Breast Tumors in a Genome-wide Study
Source: Cancer Res Commun. 2024 Jun 27;4(6):1597–608. doi: 10.1158/2767-9764.CRC-24-0026 (PMC11210444; doi:10.1158/2767-9764.CRC-24-0026)
Supplement: Supplemental Tables S1-S35 [file crc-24-0026-s02.xlsx]

## Sheet: S1 List of S. Tables
S1 List of Tables
Table S1	List of Tables
Table S2	Demographics TCGA
Table S3	Demographics METABRIC
Table S4	Demographics Sanger
Table S5	TP53 mutation classification
Table S6	TP53 validation SNVs
Table S7	PIK3CA validation SNVs
Table S8	Validation SNVs Assay 2
Table S9	Validation SNVs Assay 3
Table S10	Ancestry informative SNVs
Table S11	Ancestry informative assays
Table S12	AIM validation genotyping
Table S13	PCR Sanger primers
Table S14	Spielman demographics
Table S15	TCC demographics
Table S16	Nigerian demographics
Table S17	City of Hope demographics
Table S18	Banerji demographics
Table S19	MyBrCa demographics
Table S20	B-CAUSE demographics
Table S21	TP53 discovery by study
Table S22	TP53 discovery P <10-5
Table S23	PIK3CA discovery by study
Table S24	PIK3CA discovery P <10-5
Table S25	TP53 and PIK3CA validation genotypes
Table S26	TP53 multi-ancestry validation GxM Results
Table S27	TP53 validation GxM by study
Table S28	TP53 validation GxM by ancestry
Table S29	PIK3CA validation GxM results
Table S30	PIK3CA validation GxM by study
Table S31	PIK3CA validation GxM ancestry
Table S32	TP53 validation results in MyBrCancer
Table S33	TP53 validation results in B-CAUSE
Table S34	PIK3CA validation results in MyBrCa
Table S35	PIK3CA validation results in B-CAUSE

## Sheet: S2 Demographics TCGA
Table S2: TCGA Demographics
Patient ID	Sample ID	Study type	Age	Race Category	Ethnicity Category	Genetic Ancestry	PC1	PC2	Cancer Type Detailed	Sex	American Joint Committee on Cancer Tumor Stage Code	Stage		ER Status By IHC	PR status by ihc	HER2 fish status	TP53 mutation (yes/no)	TP53 Protein Change (p.)	2nd Protein Change	GOF/LOF/Unknown	GOF/LOF/Unknown	PIK3CA mutation any	Protein Change	Protein Change 2nd mutation	Protein Change	Hotspot	E542K/	E545K/	H1047R/L
TCGA-3C-AAAU	TCGA-3C-AAAU-01	Discovery				European	0.000135341	-0.00173461	Invasive Breast Carcinoma								No					No
TCGA-3C-AALI	TCGA-3C-AALI-01	Validation	50	BLACK OR AFRICAN AMERICAN	NOT HISPANIC OR LATINO	African	1.04762	1.01934	Breast Invasive Ductal Carcinoma	Female	T2	Stage IIB		Positive	Positive		No					No
TCGA-3C-AALJ	TCGA-3C-AALJ-01	Validation	62	BLACK OR AFRICAN AMERICAN	NOT HISPANIC OR LATINO	African	0.940393	1.0097	Breast Invasive Ductal Carcinoma	Female	T2	Stage IIB		Positive	Positive		No					No
TCGA-3C-AALK	TCGA-3C-AALK-01	Validation	52	BLACK OR AFRICAN AMERICAN	NOT HISPANIC OR LATINO	African	0.77654	0.851025	Breast Invasive Ductal Carcinoma	Female	T1c	Stage IA		Positive	Positive		No					No
TCGA-4H-AAAK	TCGA-4H-AAAK-01	Discovery	50	WHITE	NOT HISPANIC OR LATINO	European	-0.00540815	-0.000104204	Breast Invasive Lobular Carcinoma	Female	T2	Stage IIIA		Positive	Positive		No					No
TCGA-5L-AAT0	TCGA-5L-AAT0-01	Discovery	42	WHITE	HISPANIC OR LATINO	European	0.000487128	0.00247736	Breast Invasive Lobular Carcinoma	Female	T2	Stage IIA		Positive	Positive		No					No
TCGA-5L-AAT1	TCGA-5L-AAT1-01	Discovery	63	WHITE	HISPANIC OR LATINO	European	-0.00313834	0.00180464	Breast Invasive Lobular Carcinoma	Female	T2	Stage IV		Positive	Positive		No					No
TCGA-5T-A9QA	TCGA-5T-A9QA-01	Validation	52	BLACK OR AFRICAN AMERICAN	NOT HISPANIC OR LATINO	African	0.803506	1.0011	Breast Invasive Ductal Carcinoma	Female	T2	Stage IIA		Positive	Negative	Negative	No					No
TCGA-A1-A0SB	TCGA-A1-A0SB-01	Discovery	70	WHITE	NOT HISPANIC OR LATINO	European	-0.00431404	-0.00260218	Adenoid Cystic Breast Cancer	Female	T1c	Stage I		Positive	Negative		No					No
TCGA-A1-A0SD	TCGA-A1-A0SD-01	Discovery	59	WHITE	NOT HISPANIC OR LATINO	European	-0.00181852	-0.00276489	Breast Invasive Ductal Carcinoma	Female	T2	Stage IIA		Positive	Positive		No					No
TCGA-A1-A0SE	TCGA-A1-A0SE-01	Discovery	56	WHITE	NOT HISPANIC OR LATINO	European	-0.00561145	-0.0011136	Breast Mixed Ductal and Lobular Carcinoma	Female	T1c	Stage I		Positive	Positive	Negative	No					No
TCGA-A1-A0SF	TCGA-A1-A0SF-01	Discovery	54	WHITE	NOT HISPANIC OR LATINO	European	-0.00262328	-0.000811061	Breast Invasive Ductal Carcinoma	Female	T2	Stage IIA		Positive	Positive		No					No
TCGA-A1-A0SG	TCGA-A1-A0SG-01	Discovery	61	WHITE	NOT HISPANIC OR LATINO	European	-0.00514947	-0.00349652	Invasive Breast Carcinoma	Female	T2	Stage IIB		Positive	Positive		No					No
TCGA-A1-A0SH	TCGA-A1-A0SH-01	Discovery	39	WHITE	NOT HISPANIC OR LATINO	European	-0.00437583	-0.000473117	Breast Invasive Ductal Carcinoma	Female	T2	Stage IIA		Negative	Positive	Negative	No					No
TCGA-A1-A0SI	TCGA-A1-A0SI-01	Discovery	52	WHITE	NOT HISPANIC OR LATINO	European	-0.00620706	-0.00313351	Breast Invasive Ductal Carcinoma	Female	T2	Stage IIB		Positive	Positive		Yes	p.Arg175His		GOF		Yes	p.His1047Arg	p.Glu726Lys		Yes	No	No	Yes
TCGA-A1-A0SJ	TCGA-A1-A0SJ-01	Validation	39	BLACK OR AFRICAN AMERICAN	NOT HISPANIC OR LATINO	African	0.732376	0.978453	Breast Invasive Ductal Carcinoma	Female	T3	Stage IIIA		Positive	Positive	Negative	No					No
TCGA-A1-A0SK	TCGA-A1-A0SK-01	Validation	54	ASIAN	NOT HISPANIC OR LATINO	Asian	0.315375	-0.0189065	Invasive Breast Carcinoma	Female	T2	Stage IIA		Negative	Negative		Yes	p.Met133Lys		unknown		No
TCGA-A1-A0SN	TCGA-A1-A0SN-01	Discovery	50	WHITE	NOT HISPANIC OR LATINO	European	-0.00361355	-0.00084406	Breast Invasive Ductal Carcinoma	Female	T1c	Stage IIA		Positive	Positive		No					No
TCGA-A1-A0SO	TCGA-A1-A0SO-01	Discovery	67	WHITE	NOT HISPANIC OR LATINO	European	-0.00488509	-0.00275012	Breast Invasive Ductal Carcinoma	Female	T2	Stage IIB		Negative	Negative	Negative	Yes	p.Tyr220Cys		GOF		No
TCGA-A1-A0SP	TCGA-A1-A0SP-01	Discovery	40		NOT HISPANIC OR LATINO	European	-0.00535442	-0.00542609	Breast Invasive Ductal Carcinoma	Female	T2	Stage IIA		Negative	Negative		Yes	p.Ser183X		LOF		No
TCGA-A2-A04N	TCGA-A2-A04N-01	Discovery	66	WHITE	HISPANIC OR LATINO	European	-0.00361355	-0.00084406	Breast Invasive Ductal Carcinoma	Female	T1c	Stage IA		Positive	Positive	Negative	No					Yes	p.Glu542Lys			Yes	Yes	No	No
TCGA-A2-A04P	TCGA-A2-A04P-01	Validation	36	BLACK OR AFRICAN AMERICAN		African	1.06842	1.02005	Breast Invasive Ductal Carcinoma	Female	T2	Stage IIIC		Negative	Negative	Negative	Yes	p.Gly108ValfsX15		LOF		Yes	p.Arg88Gln			No	No	No	No
TCGA-A2-A04Q	TCGA-A2-A04Q-01	Discovery	48	WHITE		European	-0.00555307	-0.00262635	Breast Invasive Ductal Carcinoma	Female	T1	Stage IA		Negative	Negative	Negative	No					No
TCGA-A2-A04R	TCGA-A2-A04R-01	Validation	36	BLACK OR AFRICAN AMERICAN	NOT HISPANIC OR LATINO	African	0.878381	0.982506	Breast Invasive Ductal Carcinoma	Female	T1	Stage IA		Positive	Positive	Negative	No					No
TCGA-A2-A04T	TCGA-A2-A04T-01	Discovery	62	WHITE		European	-0.00591669	-0.00443253	Breast Invasive Ductal Carcinoma	Female	T2	Stage IIA		Negative	Negative	Negative	Yes	p.Arg273His	p.Asp208Gly	GOF	unknown	Yes	p.His1047Tyr			Yes	No	No	Yes
TCGA-A2-A04U	TCGA-A2-A04U-01	Discovery	47	WHITE	NOT HISPANIC OR LATINO	European	-0.00497645	0.000642941	Breast Invasive Ductal Carcinoma	Female	T2	Stage IIA		Negative	Negative	Positive	No					No
TCGA-A2-A04V	TCGA-A2-A04V-01	Discovery	39	WHITE	NOT HISPANIC OR LATINO	European	-0.00568007	-0.00340986	Breast Invasive Ductal Carcinoma	Female	T2	Stage IIA		Positive	Positive	Negative	Yes	p.Tyr107Cys	p.Gly108ValfsX15	unknown	LOF	Yes	p.Gly118Asp			No	No	No	No
TCGA-A2-A04W	TCGA-A2-A04W-01	Discovery	50	WHITE	NOT HISPANIC OR LATINO	European	-0.00588915	-0.00109644	Breast Invasive Ductal Carcinoma	Female	T2	Stage IIB		Negative	Negative	Positive	Yes	p.Val272Met		LOF		Yes	p.His1047Arg			Yes	No	No	Yes
TCGA-A2-A04X	TCGA-A2-A04X-01	Discovery	34	WHITE		European	-0.000478076	0.00482115	Breast Invasive Ductal Carcinoma	Female	T2	Stage IIA		Positive	Positive	Positive	No					No
TCGA-A2-A04Y	TCGA-A2-A04Y-01	Discovery	53	WHITE			-0.00424944	-0.00262772	Breast Invasive Ductal Carcinoma	Female	T2	Stage IIB		Positive	Positive	Negative	No					No
TCGA-A2-A0CK	TCGA-A2-A0CK-01	Discovery	60	WHITE	NOT HISPANIC OR LATINO	European	-0.00555376	-0.00259698	Breast Invasive Lobular Carcinoma	Female	T3	Stage IIIA		Positive	Positive	Negative	No					No
TCGA-A2-A0CL	TCGA-A2-A0CL-01	Validation	37	BLACK OR AFRICAN AMERICAN	NOT HISPANIC OR LATINO	African	0.760514	0.993267	Breast Invasive Ductal Carcinoma	Female	T3	Stage IIIA		Positive	Positive	Negative	Yes	p.Arg273Leu		GOF		No
TCGA-A2-A0CM	TCGA-A2-A0CM-01	Validation	40	BLACK OR AFRICAN AMERICAN	NOT HISPANIC OR LATINO	African	0.611103	0.970451	Breast Invasive Ductal Carcinoma	Female	T2	Stage IIA		Negative	Negative		Yes	p.Glu204SerfsX43		LOF		No
TCGA-A2-A0CO	TCGA-A2-A0CO-01	Discovery	85	WHITE	NOT HISPANIC OR LATINO	European	-0.00513302	0.000126542	Breast Invasive Lobular Carcinoma	Female	T3	Stage IIB		Positive	Positive	Negative	No					No
TCGA-A2-A0CP	TCGA-A2-A0CP-01	Discovery	60	WHITE	NOT HISPANIC OR LATINO	European	-0.00313054	-0.00225402	Breast Invasive Ductal Carcinoma	Female	T1c	Stage IA		Positive	Positive	Negative	No					Yes	p.His1047Arg	p.Glu726Lys		Yes	No	No	Yes
TCGA-A2-A0CQ	TCGA-A2-A0CQ-01	Validation	62	BLACK OR AFRICAN AMERICAN	NOT HISPANIC OR LATINO	African	0.862547	0.994452	Breast Invasive Ductal Carcinoma	Female	T1	Stage IA		Positive	Positive	Negative	No					No
TCGA-A2-A0CR	TCGA-A2-A0CR-01	Validation	54	ASIAN	NOT HISPANIC OR LATINO	Asian	0.349415	0.00962399	Breast Invasive Lobular Carcinoma	Female	T3	Stage IIB		Positive	Positive	Negative	No					Yes	p.Glu542Lys			Yes	Yes	No	No
TCGA-A2-A0CS	TCGA-A2-A0CS-01	Discovery	73	WHITE	NOT HISPANIC OR LATINO	European	-0.00401971	-0.00110537	Breast Invasive Ductal Carcinoma	Female	T4b	Stage IV		Positive	Positive	Negative	No					Yes	p.His1047Arg			Yes	No	No	Yes
TCGA-A2-A0CT	TCGA-A2-A0CT-01	Discovery	71	WHITE	NOT HISPANIC OR LATINO	European	-0.00612677	-0.00264801	Breast Invasive Ductal Carcinoma	Female	T2	Stage IIA		Positive	Negative	Negative	No					No
TCGA-A2-A0CU	TCGA-A2-A0CU-01	Validation	73	WHITE	NOT HISPANIC OR LATINO	White	-0.215854	0.893878	Breast Invasive Ductal Carcinoma	Female	T2	Stage IIA		Positive	Positive	Negative	No					No
TCGA-A2-A0CV	TCGA-A2-A0CV-01	Validation	41	ASIAN	NOT HISPANIC OR LATINO	Asian	0.352676	0.00450667	Breast Invasive Ductal Carcinoma	Female	T2	Stage IIB		Positive	Positive	Negative	No					No
TCGA-A2-A0CW	TCGA-A2-A0CW-01	Discovery	67	WHITE	NOT HISPANIC OR LATINO	European	-0.00542424	-0.00225514	Breast Invasive Ductal Carcinoma	Female	T2	Stage IIB		Positive	Positive	Negative	Yes	p.Arg196X		LOF		Yes	p.Gly1049Arg			No	No	No	No
TCGA-A2-A0CX	TCGA-A2-A0CX-01	Discovery	52	WHITE	NOT HISPANIC OR LATINO	European	-0.00548012	-0.00317342	Breast Invasive Ductal Carcinoma	Female	T2	Stage IIA		Positive	Negative		No					No
TCGA-A2-A0CY	TCGA-A2-A0CY-01	Discovery	63	WHITE	NOT HISPANIC OR LATINO	European	-0.00611626	-0.00395092	Breast Invasive Ductal Carcinoma	Female	T2	Stage IIB		Positive	Positive	Negative	No					No
TCGA-A2-A0CZ	TCGA-A2-A0CZ-01	Discovery	46	WHITE	NOT HISPANIC OR LATINO	European	-0.00419213	-0.00187793	Breast Invasive Ductal Carcinoma	Female	T2	Stage IIA		Positive	Positive	Negative	No					No
TCGA-A2-A0D0	TCGA-A2-A0D0-01	Validation	60	BLACK OR AFRICAN AMERICAN	NOT HISPANIC OR LATINO	African	1.01529	1.00965	Breast Invasive Ductal Carcinoma	Female	T2	Stage IIA		Negative	Negative	Negative	Yes	p.Arg196X		LOF		No
TCGA-A2-A0D1	TCGA-A2-A0D1-01	Discovery	76	WHITE	NOT HISPANIC OR LATINO	European	-0.0024315	-0.00229247	Breast Invasive Ductal Carcinoma	Female	T2	Stage IIA		Negative	Negative	Positive	Yes	p.Gln331X		LOF		Yes	p.Glu542Lys			Yes	Yes	No	No
TCGA-A2-A0D2	TCGA-A2-A0D2-01	Discovery	45	WHITE	NOT HISPANIC OR LATINO	European	-0.00668561	-0.00506857	Breast Invasive Ductal Carcinoma	Female	T2	Stage IIA		Negative	Negative	Negative	Yes	p.Pro318ThrhrfsX15		LOF		No
TCGA-A2-A0D3	TCGA-A2-A0D3-01	Discovery	42	WHITE	NOT HISPANIC OR LATINO	European	-0.00169119	-0.00175512	Breast Invasive Ductal Carcinoma	Female	T1c	Stage IA		Positive	Positive	Negative	No					Yes	p.His1047Arg			Yes	No	No	Yes
TCGA-A2-A0D4	TCGA-A2-A0D4-01	Validation	37	BLACK OR AFRICAN AMERICAN	NOT HISPANIC OR LATINO	African	0.601336	0.855679	Breast Invasive Ductal Carcinoma	Female	T2	Stage IIB		Positive	Positive	Negative	No					No
TCGA-A2-A0EM	TCGA-A2-A0EM-01	Discovery	73	WHITE	NOT HISPANIC OR LATINO	European	-0.00577734	-0.00251005	Breast Invasive Ductal Carcinoma	Female	T1	Stage IA		Positive	Positive	Negative	No					Yes	p.His1047Leu			Yes	No	No	Yes
TCGA-A2-A0EN	TCGA-A2-A0EN-01	Discovery	70	WHITE	NOT HISPANIC OR LATINO	European	-0.00606245	-0.00379441	Breast Invasive Lobular Carcinoma	Female	T2	Stage IIA		Positive	Positive	Negative	No					Yes	p.His1047Arg	p.His1065Leu		Yes	No	No	Yes
TCGA-A2-A0EO	TCGA-A2-A0EO-01	Discovery	54	WHITE	NOT HISPANIC OR LATINO	European	-0.0063329	-0.0026017	Breast Invasive Ductal Carcinoma	Female	T1	Stage IA		Positive	Positive	Negative	No					Yes	p.Glu542Lys			Yes	Yes	No	No
TCGA-A2-A0EP	TCGA-A2-A0EP-01	Discovery	56	WHITE	NOT HISPANIC OR LATINO	European	-0.00261052	-0.00228943	Breast Invasive Lobular Carcinoma	Female	T1	Stage I		Positive	Negative	Negative	No					No
TCGA-A2-A0EQ	TCGA-A2-A0EQ-01	Validation	64	BLACK OR AFRICAN AMERICAN	NOT HISPANIC OR LATINO	African	1.11118	1.00216	Breast Invasive Ductal Carcinoma	Female	T2	Stage IIA		Negative	Negative	Negative	Yes	p.Ile162_Tyr163delinsAsn		LOF		Yes	p.His1047Arg			Yes	No	No	Yes
TCGA-A2-A0ER	TCGA-A2-A0ER-01	Discovery	63	WHITE	NOT HISPANIC OR LATINO	European	-0.00625508	-0.00613064	Breast Invasive Ductal Carcinoma	Female	T1c	Stage IB		Positive	Positive	Negative	No					No
TCGA-A2-A0ES	TCGA-A2-A0ES-01	Discovery	52	WHITE	NOT HISPANIC OR LATINO	European	-0.00425398	-0.00252657	Breast Invasive Lobular Carcinoma	Female	T2	Stage IIA		Positive	Positive	Negative	No					No
TCGA-A2-A0ET	TCGA-A2-A0ET-01	Discovery	58	WHITE	NOT HISPANIC OR LATINO	European	-0.00351026	-0.00180018	Breast Invasive Ductal Carcinoma	Female	T2	Stage IIIA		Positive	Positive	Negative	No					No
TCGA-A2-A0EU	TCGA-A2-A0EU-01	Validation	79	WHITE	NOT HISPANIC OR LATINO	European	0.110799	0.921507	Breast Invasive Ductal Carcinoma	Female	T1c	Stage IA		Positive	Positive	Negative	No					No
TCGA-A2-A0EV	TCGA-A2-A0EV-01	Discovery	80	WHITE	NOT HISPANIC OR LATINO	European	-0.00605537	-0.00274355	Breast Invasive Ductal Carcinoma	Female	T1c	Stage IA		Positive	Positive	Negative	No					Yes	p.His1047Arg	p.Glu469delinsAspLys		Yes	No	No	Yes
TCGA-A2-A0EW	TCGA-A2-A0EW-01	Discovery	53	WHITE	NOT HISPANIC OR LATINO	European	-0.00583477	-0.0027138	Breast Invasive Lobular Carcinoma	Female	T1b	Stage IIIC		Positive	Positive	Negative	No					Yes	p.Gln546Arg			No	No	No	No
TCGA-A2-A0EX	TCGA-A2-A0EX-01	Discovery	46	WHITE	NOT HISPANIC OR LATINO	European	-0.00538264	-0.00275779	Breast Invasive Lobular Carcinoma	Female	T3	Stage IIB		Positive	Positive	Negative	No					Yes	p.Glu545Lys			Yes	No	Yes	No
TCGA-A2-A0EY	TCGA-A2-A0EY-01	Discovery	62	WHITE	NOT HISPANIC OR LATINO	European	-0.00415366	0.00448867	Breast Invasive Ductal Carcinoma	Female	T2	Stage IIB		Positive	Negative	Positive	Yes	p.Tyr234Cys		LOF		Yes	p.Gly118Asp			No	No	No	No
TCGA-A2-A0ST	TCGA-A2-A0ST-01	Discovery	62	WHITE	NOT HISPANIC OR LATINO	European	-0.00574654	-0.00195196	Breast Invasive Ductal Carcinoma	Female	T1c	Stage IIA		Negative	Negative	Negative	Yes	p.Tyr163Cys		LOF		No
TCGA-A2-A0SU	TCGA-A2-A0SU-01	Discovery	66	WHITE	NOT HISPANIC OR LATINO	European	-0.00381087	-0.00112334	Breast Invasive Ductal Carcinoma	Female	T2	Stage IIA		Positive	Positive		No					No
TCGA-A2-A0SV	TCGA-A2-A0SV-01	Discovery	63	WHITE	NOT HISPANIC OR LATINO	European	-0.00738056	-0.0023472	Breast Invasive Ductal Carcinoma	Female	T2	Stage IV		Positive	Positive	Negative	Yes	p.Phe113_His115del		LOF		No
TCGA-A2-A0SW	TCGA-A2-A0SW-01	Discovery	82	WHITE	NOT HISPANIC OR LATINO	European	-0.00490815	-0.000471554	Breast Invasive Ductal Carcinoma	Female	T2	Stage IV		Positive	Negative	Negative	Yes	p.Arg273Cys		GOF		No
TCGA-A2-A0SX	TCGA-A2-A0SX-01	Discovery	48	WHITE	NOT HISPANIC OR LATINO	European	-0.00489555	-0.0026907	Breast Invasive Ductal Carcinoma	Female	T1c	Stage IA		Negative	Negative		Yes	p.Gly199Val		GOF		No
TCGA-A2-A0SY	TCGA-A2-A0SY-01	Discovery	62	WHITE	NOT HISPANIC OR LATINO	European	-0.00690451	-0.00524553	Breast Invasive Lobular Carcinoma	Female	T3	Stage IIIA		Positive	Positive	Positive	No					Yes	p.Glu545Lys			Yes	No	Yes	No
TCGA-A2-A0T0	TCGA-A2-A0T0-01	Discovery	59	WHITE	NOT HISPANIC OR LATINO	European	-0.00586805	-0.00284222	Breast Invasive Ductal Carcinoma	Female	T2	Stage IIB		Negative	Negative		No					No
TCGA-A2-A0T1	TCGA-A2-A0T1-01	Validation	55	AMERICAN INDIAN OR ALASKA NATIVE	NOT HISPANIC OR LATINO	European	-0.0776327	0.796214	Breast Invasive Ductal Carcinoma	Female	T3	Stage IIIC		Negative	Negative		Yes	p.Arg273Cys		GOF
TCGA-A2-A0T2	TCGA-A2-A0T2-01	Discovery	66	WHITE	NOT HISPANIC OR LATINO	European	-0.0013606	-0.0014024	Breast Invasive Ductal Carcinoma	Female	T3	Stage IV		Negative	Negative		Yes	p.Tyr220Cys		GOF		No
TCGA-A2-A0T3	TCGA-A2-A0T3-01	Discovery	37	WHITE	NOT HISPANIC OR LATINO	European	-0.00579461	-0.0042151	Breast Invasive Ductal Carcinoma	Female	T1c	Stage IB		Positive	Positive	Negative	Yes	p.Glu287ProfsX9		LOF		No
TCGA-A2-A0T4	TCGA-A2-A0T4-01	Discovery	62	WHITE	NOT HISPANIC OR LATINO	European	-0.0059588	-0.00262643	Breast Invasive Lobular Carcinoma	Female	T2	Stage IIA		Positive	Positive	Negative	No					Yes	p.His1047Arg			Yes	No	No	Yes
TCGA-A2-A0T5	TCGA-A2-A0T5-01	Discovery	39	WHITE	NOT HISPANIC OR LATINO	European	-0.00408139	-0.00340415	Breast Invasive Ductal Carcinoma	Female	T2	Stage IIA		Positive	Positive	Negative	No					No
TCGA-A2-A0T6	TCGA-A2-A0T6-01	Discovery	50	WHITE	NOT HISPANIC OR LATINO	European	-0.00694976	-0.00384765	Breast Invasive Lobular Carcinoma	Female	T3	Stage IIB		Positive	Positive		No					No
TCGA-A2-A0T7	TCGA-A2-A0T7-01	Discovery	51	WHITE	NOT HISPANIC OR LATINO	European	-0.00503049	-0.00141909	Breast Invasive Ductal Carcinoma	Female	T2	Stage IIA		Positive	Positive		No					Yes	p.Glu542Lys	p.Met1043Ile		No	No	No	No
TCGA-A2-A0YC	TCGA-A2-A0YC-01	Discovery	59	WHITE	NOT HISPANIC OR LATINO	European	-0.00431822	-0.00173362	Breast Invasive Ductal Carcinoma	Female	T2	Stage IIB		Positive	Positive	Negative	No					Yes	p.Glu545Lys			Yes	No	Yes	No
TCGA-A2-A0YD	TCGA-A2-A0YD-01	Discovery	63	WHITE	NOT HISPANIC OR LATINO	European	-0.00668116	-0.000925299	Breast Invasive Lobular Carcinoma	Female	T3	Stage IIB		Positive	Positive	Negative	No					Yes	p.His1047Arg			Yes	No	No	Yes
TCGA-A2-A0YE	TCGA-A2-A0YE-01	Discovery	48	WHITE	NOT HISPANIC OR LATINO	European	-0.00458496	-0.00313084	Breast Invasive Ductal Carcinoma	Female	T2	Stage IIB		Negative	Negative		Yes	p.Ile162ThrhrfsX8		LOF		No
TCGA-A2-A0YF	TCGA-A2-A0YF-01	Validation	67	BLACK OR AFRICAN AMERICAN	NOT HISPANIC OR LATINO	African	0.939183	0.982606	Breast Invasive Ductal Carcinoma	Female	T1b	Stage I		Positive	Negative		No
TCGA-A2-A0YG	TCGA-A2-A0YG-01	Discovery	63	WHITE	NOT HISPANIC OR LATINO	European	-0.00436508	-0.00368358	Breast Invasive Ductal Carcinoma	Female	T2	Stage IIIC		Positive	Positive		Yes	p.X125_splice		LOF		No
TCGA-A2-A0YH	TCGA-A2-A0YH-01	Discovery	53	WHITE	NOT HISPANIC OR LATINO	European	-0.00669448	-0.00296652	Breast Invasive Ductal Carcinoma	Female	T2	Stage IIIA		Positive	Positive		Yes	p.Pro278Leu		LOF****		Yes	p.Asn345Lys			No	No	No	No
TCGA-A2-A0YI	TCGA-A2-A0YI-01	Discovery	62	WHITE	NOT HISPANIC OR LATINO	European	-0.00566716	-0.00279415	Breast Mixed Ductal and Lobular Carcinoma	Female	T1c	Stage I		Positive	Positive		No					Yes	p.Asn345Lys			No	No	No	No
TCGA-A2-A0YJ	TCGA-A2-A0YJ-01	Discovery	39	WHITE	NOT HISPANIC OR LATINO	European	-0.00541731	-0.00078438	Breast Invasive Ductal Carcinoma	Female	T3	Stage IIIA		Positive	Negative		Yes	p.Arg342X		LOF		No
TCGA-A2-A0YK	TCGA-A2-A0YK-01	Discovery	61	WHITE	NOT HISPANIC OR LATINO	European	-0.00361853	-0.00162261	Breast Invasive Lobular Carcinoma	Female	T2	Stage IIA		Positive	Negative		No					Yes	p.His1047Leu			Yes	No	No	Yes
TCGA-A2-A0YL	TCGA-A2-A0YL-01	Discovery	48	WHITE	NOT HISPANIC OR LATINO	European	-0.00618243	-0.00477625	Breast Invasive Lobular Carcinoma	Female	T3	Stage IIIA		Positive	Positive		No					Yes	p.His1047Arg			Yes	No	No	Yes
TCGA-A2-A0YM	TCGA-A2-A0YM-01	Discovery	67	WHITE	NOT HISPANIC OR LATINO	European	-0.00663073	-0.0061812	Breast Invasive Ductal Carcinoma	Female	T2	Stage IIA		Negative	Negative	Negative	Yes	p.Arg333ValfsX12		LOF		No
TCGA-A2-A0YT	TCGA-A2-A0YT-01	Discovery	56	WHITE	NOT HISPANIC OR LATINO	European	-0.0066242	-0.00276736	Breast Invasive Ductal Carcinoma	Female	T4b	Stage IIIB		Positive	Negative	Negative	Yes	p.Ile255Ser		unknown		Yes	p.Glu545Lys			Yes	No	Yes	No
TCGA-A2-A1FV	TCGA-A2-A1FV-01	Discovery	74	WHITE	NOT HISPANIC OR LATINO	European	-0.00641366	-0.00359048	Breast Invasive Lobular Carcinoma	Female	T3	Stage IIB		Positive	Positive	Negative	No					No
TCGA-A2-A1FW	TCGA-A2-A1FW-01	Discovery	62	WHITE	NOT HISPANIC OR LATINO	European	-0.00508406	-0.00180784	Breast Invasive Ductal Carcinoma	Female	T3	Stage IIIA		Positive	Negative		No					No
TCGA-A2-A1FX	TCGA-A2-A1FX-01	Discovery	61	WHITE	NOT HISPANIC OR LATINO	European	-0.00576672	-0.00499641	Breast Invasive Ductal Carcinoma	Female	T3	Stage IIIA		Positive	Positive	Negative	No					No
TCGA-A2-A1FZ	TCGA-A2-A1FZ-01	Discovery	63	WHITE	NOT HISPANIC OR LATINO	European	-0.00538905	-0.00302036	Breast Invasive Ductal Carcinoma	Female	T2	Stage IIA		Positive	Positive		No					Yes	p.His1047Arg			Yes	No	No	Yes
TCGA-A2-A1G0	TCGA-A2-A1G0-01	Discovery	49	WHITE	NOT HISPANIC OR LATINO	European	-0.00623826	-0.00176831	Breast Invasive Ductal Carcinoma	Female	T2	Stage IIB		Positive	Positive	Negative	No					Yes	p.Glu542Lys			Yes	Yes	No	No
TCGA-A2-A1G1	TCGA-A2-A1G1-01	Discovery	85	WHITE	NOT HISPANIC OR LATINO	European	-0.00532368	-0.000439613	Breast Invasive Ductal Carcinoma	Female	T2	Stage IIB		Negative	Negative	Positive	Yes	p.X225_splice		LOF		No
TCGA-A2-A1G4	TCGA-A2-A1G4-01	Discovery	71	WHITE	NOT HISPANIC OR LATINO	European	-0.00668664	-0.00444051	Breast Invasive Ductal Carcinoma	Female	T3	Stage IIIA		Positive	Positive		No					No
TCGA-A2-A1G6	TCGA-A2-A1G6-01	Discovery	50	WHITE	NOT HISPANIC OR LATINO	European	-0.00572057	-0.00284194	Breast Invasive Ductal Carcinoma	Female	T2	Stage IIIA		Negative	Negative		No					No
TCGA-A2-A259	TCGA-A2-A259-01	Validation	70	BLACK OR AFRICAN AMERICAN	NOT HISPANIC OR LATINO	African	0.608549	0.978859	Breast Invasive Ductal Carcinoma	Female	T1c	Stage I		Positive	Positive	Negative	No
TCGA-A2-A25A	TCGA-A2-A25A-01	Discovery	44	WHITE	NOT HISPANIC OR LATINO	European	-0.00487674	-0.000725159	Breast Invasive Lobular Carcinoma	Female	T2	Stage IIA		Positive	Positive	Negative	No					Yes	p.Glu542Lys			Yes	Yes	No	No
TCGA-A2-A25B	TCGA-A2-A25B-01	Validation	39	BLACK OR AFRICAN AMERICAN	NOT HISPANIC OR LATINO	African	1.17567	1.00149	Breast Invasive Ductal Carcinoma	Female	T2	Stage IIB		Positive	Positive	Negative	No
TCGA-A2-A25C	TCGA-A2-A25C-01	Discovery	50	WHITE	NOT HISPANIC OR LATINO	European	-0.00693368	-0.00430462	Breast Invasive Ductal Carcinoma	Female	T2	Stage IIB		Positive	Positive		No					Yes	p.His1047Arg			Yes	No	No	Yes
TCGA-A2-A25D	TCGA-A2-A25D-01	Discovery	90	WHITE	NOT HISPANIC OR LATINO	European	-0.00638607	-0.00327341	Breast Invasive Lobular Carcinoma	Female	T2	Stage IIIC		Positive	Negative	Negative	No					Yes	p.Glu110del			No	No	No	No
TCGA-A2-A25E	TCGA-A2-A25E-01	Validation	34	BLACK OR AFRICAN AMERICAN	NOT HISPANIC OR LATINO	African	0.984108	0.986166	Breast Invasive Ductal Carcinoma	Female	T2	Stage IIIA		Positive	Positive	Equivocal	No
TCGA-A2-A25F	TCGA-A2-A25F-01	Discovery	66	WHITE	NOT HISPANIC OR LATINO	European	-0.00591935	-0.00220629	Breast Invasive Ductal Carcinoma	Female	T2	Stage IIA		Negative	Positive		No					No
TCGA-A2-A3KC	TCGA-A2-A3KC-01	Validation	55	BLACK OR AFRICAN AMERICAN	NOT HISPANIC OR LATINO	African	0.97085	1.02314	Breast Invasive Lobular Carcinoma	Female	T2	Stage IIB		Positive	Positive	Negative	No					Yes	p.His1047Arg			Yes	No	No	Yes
TCGA-A2-A3KD	TCGA-A2-A3KD-01	Discovery	47	WHITE	NOT HISPANIC OR LATINO	European	-0.00583544	-0.00294787	Breast Invasive Mixed Mucinous Carcinoma	Female	T3	Stage IIIA		Positive	Positive	Negative	No					No
TCGA-A2-A3XS	TCGA-A2-A3XS-01	Validation	62	BLACK OR AFRICAN AMERICAN	NOT HISPANIC OR LATINO	African	0.815256	1.01537	Breast Invasive Ductal Carcinoma	Female	T1	Stage IIIA		Negative	Negative	Negative	Yes	p.Cys242AlafsX5		LOF
TCGA-A2-A3XT	TCGA-A2-A3XT-01	Validation	45	BLACK OR AFRICAN AMERICAN	NOT HISPANIC OR LATINO	African	1.06007	1.02889	Breast Invasive Ductal Carcinoma	Female	T2	Stage IIB		Negative	Negative	Negative	Yes	p.Cys135Arg		LOF
TCGA-A2-A3XU	TCGA-A2-A3XU-01	Validation	35	BLACK OR AFRICAN AMERICAN	NOT HISPANIC OR LATINO	Admixed	0.409034	1.00241	Breast Invasive Ductal Carcinoma	Female	T2	Stage IIB		Negative	Negative	Negative	No
TCGA-A2-A3XV	TCGA-A2-A3XV-01	Validation	46	BLACK OR AFRICAN AMERICAN	NOT HISPANIC OR LATINO	African	0.906449	0.986757	Breast Invasive Ductal Carcinoma	Female	T2	Stage IIA		Positive	Negative	Positive	Yes	p.Cys135Phe		LOF
TCGA-A2-A3XW	TCGA-A2-A3XW-01	Validation	42	BLACK OR AFRICAN AMERICAN	NOT HISPANIC OR LATINO	African	0.862456	1.01919	Breast Invasive Ductal Carcinoma	Female	T2	Stage IIB		Positive	Negative	Negative	No
TCGA-A2-A3XX	TCGA-A2-A3XX-01	Validation	49	BLACK OR AFRICAN AMERICAN	NOT HISPANIC OR LATINO	African	0.797334	0.956261	Breast Invasive Ductal Carcinoma	Female	T2	Stage IIA		Negative	Negative	Negative	Yes	p.Leu111Pro		LOF
TCGA-A2-A3XY	TCGA-A2-A3XY-01	Validation	49	BLACK OR AFRICAN AMERICAN	NOT HISPANIC OR LATINO	African	1.02321	1.03973	Breast Invasive Ductal Carcinoma	Female	T2	Stage IIB		Negative	Negative	Negative	Yes	p.X187_splice		LOF
TCGA-A2-A3XZ	TCGA-A2-A3XZ-01	Validation	46	BLACK OR AFRICAN AMERICAN	NOT HISPANIC OR LATINO	African	1.03143	1.00348	Breast Invasive Ductal Carcinoma	Female	T1c	Stage I		Negative	Negative		No
TCGA-A2-A3Y0	TCGA-A2-A3Y0-01	Validation	57	BLACK OR AFRICAN AMERICAN	NOT HISPANIC OR LATINO	African	1.04129	0.974186	Breast Invasive Ductal Carcinoma	Female	T2	Stage IIB		Positive	Negative		Yes	p.Arg342X		LOF
TCGA-A2-A4RW	TCGA-A2-A4RW-01	Discovery	49	WHITE	NOT HISPANIC OR LATINO	European	-0.0065005	-0.00352377	Breast Invasive Lobular Carcinoma	Female	T2	Stage IIIC		Positive	Positive		No					No
TCGA-A2-A4RX	TCGA-A2-A4RX-01	Validation	67	BLACK OR AFRICAN AMERICAN	NOT HISPANIC OR LATINO	African	1.07039	1	Metaplastic Breast Cancer	Female	T2	Stage IIA		Positive	Positive		No					No
TCGA-A2-A4RY	TCGA-A2-A4RY-01	Discovery	46	WHITE	NOT HISPANIC OR LATINO	European	-0.00601536	-0.00349767	Breast Invasive Lobular Carcinoma	Female	T3	Stage IIIC		Positive	Positive		No					Yes	p.Glu545Lys			Yes	No	Yes	No
TCGA-A2-A4S0	TCGA-A2-A4S0-01	Discovery	77	WHITE	NOT HISPANIC OR LATINO	European	-0.00444312	-0.00252714	Breast Invasive Mixed Mucinous Carcinoma	Female	T2	Stage IIA		Positive	Positive		No					No
TCGA-A2-A4S1	TCGA-A2-A4S1-01	Discovery	66	WHITE	NOT HISPANIC OR LATINO	European	-0.00751227	-0.00196185	Metaplastic Breast Cancer	Female	T2	Stage IIA		Positive	Negative		Yes	p.Arg280Ser		LOF		No
TCGA-A2-A4S2	TCGA-A2-A4S2-01	Discovery	62	WHITE	NOT HISPANIC OR LATINO	European	-0.0048776	-0.00263291	Breast Invasive Lobular Carcinoma	Female	T3	Stage IIIA		Positive	Positive		No					Yes	p.Glu545Lys			Yes	No	Yes	No
TCGA-A2-A4S3	TCGA-A2-A4S3-01	Validation	59	BLACK OR AFRICAN AMERICAN	NOT HISPANIC OR LATINO	African	0.873087	1.03677	Breast Invasive Ductal Carcinoma	Female	T2	Stage IIB		Positive	Positive		Yes	p.Lys132Glu		LOF		No
TCGA-A7-A0CD	TCGA-A7-A0CD-01	Discovery	66	WHITE	NOT HISPANIC OR LATINO	European	-0.00424112	-0.000295223	Breast Invasive Ductal Carcinoma	Female	T1	Stage I		Positive	Positive	Negative	No					No
TCGA-A7-A0CE	TCGA-A7-A0CE-01	Discovery	57	WHITE	NOT HISPANIC OR LATINO	European	-0.00581649	-0.00196413	Breast Invasive Ductal Carcinoma	Female	T2	Stage IIA		Negative	Negative	Negative	Yes	p.Thrhr155Pro		LOF		No
TCGA-A7-A0CG	TCGA-A7-A0CG-01	Discovery	78	WHITE	NOT HISPANIC OR LATINO	European	-0.00426243	-0.00136531	Breast Mixed Ductal and Lobular Carcinoma	Female	T2	Stage IIA		Positive	Negative		No					Yes	p.His1047Arg			Yes	No	No	Yes
TCGA-A7-A0CH	TCGA-A7-A0CH-01	Validation	79	WHITE	NOT HISPANIC OR LATINO	Admixed	-0.0305465	0.885215	Breast Invasive Ductal Carcinoma	Female	T2	Stage IIA					No					Yes	p.Glu545Lys			Yes	No	Yes	No
TCGA-A7-A0CJ	TCGA-A7-A0CJ-01	Discovery	57	WHITE	NOT HISPANIC OR LATINO	European	-0.00623612	-0.00129481	Breast Invasive Ductal Carcinoma	Female	T2	Stage IIA		Positive	Positive		Yes	p.Arg175His		GOF		Yes	p.Gln546Arg			No	No	No	No
TCGA-A7-A0D9	TCGA-A7-A0D9-01	Discovery	37	WHITE	NOT HISPANIC OR LATINO	European	-0.0070907	-0.00413652	Breast Invasive Ductal Carcinoma	Female	T2	Stage IIA		Positive	Negative		No					Yes	p.Asn345Thrhr			No	No	No	No
TCGA-A7-A0DA	TCGA-A7-A0DA-01	Discovery	62	WHITE	NOT HISPANIC OR LATINO	European	-0.00661767	-0.00274168	Breast Invasive Ductal Carcinoma	Female	T2	Stage IIA		Negative	Negative		Yes	p.Ile195Thrhr		LOF
TCGA-A7-A0DB	TCGA-A7-A0DB-01	Discovery	56	WHITE	NOT HISPANIC OR LATINO	European	-0.00557246	-0.00210512	Breast Invasive Ductal Carcinoma	Female	T2	Stage IIA		Positive	Positive		No					Yes	p.His1047Arg			Yes	No	No	Yes
TCGA-A7-A0DC	TCGA-A7-A0DC-01	Discovery	63	WHITE	NOT HISPANIC OR LATINO	European	-0.00523118	-0.00137987	Breast Invasive Ductal Carcinoma	Female	T1c	Stage IA		Positive	Negative		No					No
TCGA-A7-A13D	TCGA-A7-A13D-01	Validation	46	BLACK OR AFRICAN AMERICAN	NOT HISPANIC OR LATINO	African	0.906259	1.00248	Breast Invasive Ductal Carcinoma	Female	T2	Stage IIA		Negative	Positive	Negative	Yes	p.Glu221X		LOF		No
TCGA-A7-A13E	TCGA-A7-A13E-01	Discovery	62	WHITE	NOT HISPANIC OR LATINO	European	-0.00545214	-0.00313024	Breast Invasive Ductal Carcinoma	Female	T2	Stage IIB		Positive	Negative	Negative	Yes	p.Arg175His		GOF		No
TCGA-A7-A13F	TCGA-A7-A13F-01	Discovery	44	WHITE	NOT HISPANIC OR LATINO	European	-0.00243565	-0.000539467	Breast Invasive Ductal Carcinoma	Female	T3	Stage IIIA		Positive	Positive	Negative	No					No
TCGA-A7-A13G	TCGA-A7-A13G-01	Discovery	79	WHITE	NOT HISPANIC OR LATINO	European	-0.00641072	-0.0014634	Breast Invasive Ductal Carcinoma	Female	T2	Stage IIA		Positive	Positive		No					Yes	p.His1047Arg			Yes	No	No	Yes
TCGA-A7-A13H	TCGA-A7-A13H-01	Discovery	61	WHITE	NOT HISPANIC OR LATINO	European	-0.00491206	-0.000477045	Breast Invasive Lobular Carcinoma	Female	T2	Stage IIB		Positive	Positive	Negative	No					No
TCGA-A7-A26E	TCGA-A7-A26E-01	Discovery	71	WHITE	NOT HISPANIC OR LATINO	European	-0.00572684	-0.00178977	Breast Invasive Lobular Carcinoma	Female	T3	Stage IIIA		Positive	Positive		No					Yes	p.Glu545Lys			Yes	No	Yes	No
TCGA-A7-A26F	TCGA-A7-A26F-01	Discovery	55	WHITE	NOT HISPANIC OR LATINO	European	-0.00436446	-0.0015306	Metaplastic Breast Cancer	Female	T1	Stage IA		Negative	Negative	Negative	Yes	p.Cys176Phe		LOF		No
TCGA-A7-A26G	TCGA-A7-A26G-01	Validation	50	BLACK OR AFRICAN AMERICAN	NOT HISPANIC OR LATINO	African	1.03299	0.989192	Metaplastic Breast Cancer	Female	T2	Stage IIA		Negative	Negative		Yes	p.Tyr220His		GOF		No
TCGA-A7-A26H	TCGA-A7-A26H-01	Discovery	72	WHITE	NOT HISPANIC OR LATINO	European	-0.00589395	-0.0024201	Breast Invasive Ductal Carcinoma	Female	T1	Stage IIA		Positive	Negative	Positive	No					Yes	p.His1047Arg			Yes	No	No	Yes
TCGA-A7-A26I	TCGA-A7-A26I-01	Discovery	65	WHITE	NOT HISPANIC OR LATINO	European	-0.00594374	-0.00109876	Breast Invasive Ductal Carcinoma	Female	T2	Stage IIA		Negative	Negative	Negative	Yes	p.Gly266Glu		GOF		No
TCGA-A7-A26J	TCGA-A7-A26J-01	Discovery	49	WHITE	NOT HISPANIC OR LATINO	European	-0.00579385	-0.00307173	Breast Invasive Ductal Carcinoma	Female	T2	Stage IIA		Positive	Positive		No					No
TCGA-A7-A2KD	TCGA-A7-A2KD-01	Validation	53	BLACK OR AFRICAN AMERICAN	NOT HISPANIC OR LATINO	African	1.01735	0.955224	Breast Invasive Ductal Carcinoma	Female	T2	Stage IIIA		Positive	Positive		Yes	p.Leu93ValfsX55		LOF		No
TCGA-A7-A3IY	TCGA-A7-A3IY-01	Discovery	71	WHITE	NOT HISPANIC OR LATINO	European	-0.00471791	-0.00205261	Breast Invasive Mixed Mucinous Carcinoma	Female	T1c	Stage I		Positive	Positive		No					No
TCGA-A7-A3IZ	TCGA-A7-A3IZ-01	Discovery	62	WHITE	NOT HISPANIC OR LATINO	European	-0.00487423	-0.00338515	Breast Invasive Lobular Carcinoma	Female	T2	Stage IIA		Positive	Negative	Negative	No					No
TCGA-A7-A3J0	TCGA-A7-A3J0-01	Discovery	62	WHITE	NOT HISPANIC OR LATINO	European	-0.0062148	-0.00150482	Breast Invasive Mixed Mucinous Carcinoma	Female	T2	Stage IIA		Positive	Positive		No					No
TCGA-A7-A3J1	TCGA-A7-A3J1-01	Discovery	63	WHITE	NOT HISPANIC OR LATINO	European	-0.00531541	-0.00292387	Breast Invasive Lobular Carcinoma	Female	T1c	Stage IA		Positive	Positive		No					Yes	p.Asn345Lys			No	No	No	No
TCGA-A7-A3RF	TCGA-A7-A3RF-01	Discovery	79	WHITE	NOT HISPANIC OR LATINO	European	-0.00522033	-0.00295993	Breast Invasive Mixed Mucinous Carcinoma	Female	T2	Stage IIA		Positive	Positive		Yes	p.Arg273His		GOF		No
TCGA-A7-A425	TCGA-A7-A425-01	Discovery	70	WHITE	NOT HISPANIC OR LATINO	European	-0.00733866	-0.00199558	Breast Invasive Lobular Carcinoma	Female	T3	Stage IIIC		Positive	Positive	Negative	No					Yes	p.His1047Arg			Yes	No	No	Yes
TCGA-A7-A426	TCGA-A7-A426-01	Discovery	50	WHITE	NOT HISPANIC OR LATINO	European	-0.00506577	-0.00221068	Breast Invasive Lobular Carcinoma	Female	T3	Stage IIIC		Positive	Positive		No					No
TCGA-A7-A4SA	TCGA-A7-A4SA-01	Validation	40	WHITE	NOT HISPANIC OR LATINO	European	-0.187628	0.903138	Breast Invasive Lobular Carcinoma	Female	T2	Stage IIB		Positive	Negative		Yes	p.Pro151Ala		LOF		No
TCGA-A7-A4SB	TCGA-A7-A4SB-01	Discovery	56	WHITE	NOT HISPANIC OR LATINO	European	-0.00631579	-0.00221258	Breast Invasive Lobular Carcinoma	Female	T3	Stage IIIA		Positive	Positive		No					Yes	p.Glu970Lys			No	No	No	No
TCGA-A7-A4SC	TCGA-A7-A4SC-01	Discovery	62	WHITE	NOT HISPANIC OR LATINO	European	-0.00703526	-0.00237928	Breast Invasive Lobular Carcinoma	Female	T3	Stage IIB		Positive	Negative	Negative	No					No
TCGA-A7-A4SD	TCGA-A7-A4SD-01	Validation	52	BLACK OR AFRICAN AMERICAN	NOT HISPANIC OR LATINO	African	1.02167	0.976947	Breast Invasive Ductal Carcinoma	Female	T2	Stage IIA		Negative	Negative	Negative	Yes	p.Met237Ile		LOF		No
TCGA-A7-A4SE	TCGA-A7-A4SE-01	Validation	54	BLACK OR AFRICAN AMERICAN	NOT HISPANIC OR LATINO	African	0.910121	0.981145	Breast Invasive Ductal Carcinoma	Female	T2	Stage IIA		Negative	Negative		Yes	p.X261_splice		LOF		No
TCGA-A7-A4SF	TCGA-A7-A4SF-01	Validation	54	BLACK OR AFRICAN AMERICAN	NOT HISPANIC OR LATINO	African	0.923562	0.984941	Breast Invasive Ductal Carcinoma	Female	T2	Stage IIA		Positive	Negative		No					Yes	p.Glu542Lys			Yes	Yes	No	No
TCGA-A7-A56D	TCGA-A7-A56D-01	Validation	84	BLACK OR AFRICAN AMERICAN	NOT HISPANIC OR LATINO	African	0.982577	0.974177	Breast Invasive Ductal Carcinoma	Female	T2	Stage IIA		Positive	Positive		Yes	p.Thrhr304IlefsX41		LOF		No
TCGA-A7-A5ZV	TCGA-A7-A5ZV-01	Validation	62	BLACK OR AFRICAN AMERICAN	NOT HISPANIC OR LATINO	African	1.04901	1.05084	Breast Invasive Carcinoma, NOS	Female	T2	Stage IIA		Negative	Negative	Negative	Yes	p.Thrhr211PhefsX4		LOF		No
TCGA-A7-A5ZW	TCGA-A7-A5ZW-01	Validation	47	BLACK OR AFRICAN AMERICAN	NOT HISPANIC OR LATINO	Admixed	0.38879	0.912541	Breast Invasive Ductal Carcinoma	Female	T1c	Stage IIA		Positive	Positive		No					Yes	p.His1047Arg			Yes	No	No	Yes
TCGA-A7-A5ZX	TCGA-A7-A5ZX-01	Discovery	48	WHITE	NOT HISPANIC OR LATINO	European	-0.00508303	-0.00203208	Breast Invasive Lobular Carcinoma	Female	T2	Stage IIIC		Positive	Positive		No					No
TCGA-A7-A6VV	TCGA-A7-A6VV-01	Validation	51	BLACK OR AFRICAN AMERICAN	NOT HISPANIC OR LATINO	African	0.952688	0.978017	Breast Invasive Ductal Carcinoma	Female	T2	Stage IIA		Negative	Negative		No					No
TCGA-A7-A6VW	TCGA-A7-A6VW-01	Validation	48	BLACK OR AFRICAN AMERICAN	NOT HISPANIC OR LATINO	African	0.945648	1.00291	Breast Invasive Ductal Carcinoma	Female	T2	Stage IIA		Negative	Negative		No					No
TCGA-A7-A6VX	TCGA-A7-A6VX-01	Validation	68	BLACK OR AFRICAN AMERICAN	NOT HISPANIC OR LATINO	African	1.04743	1.00441	Breast Invasive Ductal Carcinoma	Female	T2	Stage IIA		Positive	Positive		No					No
TCGA-A7-A6VY	TCGA-A7-A6VY-01	Validation	48	BLACK OR AFRICAN AMERICAN	NOT HISPANIC OR LATINO	African	0.913329	1.02539	Breast Invasive Ductal Carcinoma	Female	T2	Stage IIB		Negative	Negative		No					No
TCGA-A8-A06N	TCGA-A8-A06N-01	Discovery	66			European	-0.00712303	-0.00343193	Breast Invasive Ductal Carcinoma	Female	T4b	Stage IIIB		Positive	Negative	Negative	No					No
TCGA-A8-A06O	TCGA-A8-A06O-01	Validation	60			European	-0.192177	0.902426	Breast Invasive Ductal Carcinoma	Female	T1c	Stage I		Positive	Positive	Negative	Yes	p.Gly279Glu		GOF		No
TCGA-A8-A06P	TCGA-A8-A06P-01	Discovery	63			European	-0.00714564	-0.00270795	Breast Invasive Ductal Carcinoma	Female	T1c	Stage IIIA		Positive	Positive	Negative	No					Yes	p.Glu545Lys			Yes	No	Yes	No
TCGA-A8-A06Q	TCGA-A8-A06Q-01	Discovery	63			European	-0.0057107	-0.00226832	Breast Invasive Ductal Carcinoma	Female	T3	Stage IIIA		Positive	Positive	Negative	Yes	p.Cys238Tyr		LOF		Yes	p.His1047Arg			Yes	No	No	Yes
TCGA-A8-A06R	TCGA-A8-A06R-01	Discovery	69			European	-0.005744	-0.00316864	Breast Invasive Ductal Carcinoma	Female	T2	Stage IIB		Positive	Negative	Positive	No					Yes	p.Glu545Lys			Yes	No	Yes	No
TCGA-A8-A06T	TCGA-A8-A06T-01	Discovery	75			European	-0.00571815	-0.000832278	Breast Invasive Ductal Carcinoma	Female	T3	Stage IIIA		Positive	Positive	Positive	No					No
TCGA-A8-A06U	TCGA-A8-A06U-01	Discovery	80			European	-0.00618762	-0.00105254	Breast Invasive Ductal Carcinoma	Female	T2	Stage IIB		Positive	Positive	Positive	Yes	p.Arg209LysfsX6		LOF		Yes	p.His1047Arg			Yes	No	No	Yes
TCGA-A8-A06X	TCGA-A8-A06X-01	Discovery	77			European	-0.00621809	-0.00314303	Breast Invasive Ductal Carcinoma	Female	T3	Stage IIB		Positive	Negative	Positive	No					No
TCGA-A8-A06Y	TCGA-A8-A06Y-01	Discovery	66			European	-0.00518155	-0.00372701	Breast Invasive Ductal Carcinoma	Female	T2	Stage IIA		Positive	Positive	Negative	No					No
TCGA-A8-A06Z	TCGA-A8-A06Z-01	Discovery	84			European	-0.00732093	-0.00414711	Breast Invasive Ductal Carcinoma	Female	T3	Stage IIB		Positive	Positive	Negative	Yes	p.Pro128LeufsX42		LOF		No
TCGA-A8-A075	TCGA-A8-A075-01	Discovery	42			European	-0.00587967	-0.00125554	Breast Invasive Ductal Carcinoma	Female	T2	Stage IIB		Positive	Positive	Positive	Yes	p.X187_splice		LOF		Yes	p.Glu545Lys	p.Glu453Lys		Yes	No	Yes	No
TCGA-A8-A076	TCGA-A8-A076-01	Discovery	66			European	-0.00523486	-0.00395277	Breast Invasive Ductal Carcinoma	Female	T2	Stage IIA		Positive	Positive	Positive	No					No
TCGA-A8-A079	TCGA-A8-A079-01	Discovery	69			European	-0.00581892	-0.00175259	Breast Invasive Ductal Carcinoma	Female	T4b	Stage IIIB		Positive	Positive	Negative	Yes	p.Ser215Ile		LOF		No
TCGA-A8-A07B	TCGA-A8-A07B-01	Discovery	69			European	-0.00569985	-0.00435442	Breast Invasive Ductal Carcinoma	Female	T2	Stage IIA		Positive	Positive	Positive	No					Yes	p.His1047Arg			Yes	No	No	Yes
TCGA-A8-A07C	TCGA-A8-A07C-01	Discovery	57			European	-0.00579308	-0.00266904	Breast Invasive Ductal Carcinoma	Female	T2	Stage IIA		Negative	Negative	Negative	Yes	p.Phe212SerfsX3		LOF		No
TCGA-A8-A07E	TCGA-A8-A07E-01	Discovery	81			European	-0.00568852	-0.00132294	Breast Invasive Ductal Carcinoma	Female	T4b	Stage X		Positive	Positive	Negative	No					No
TCGA-A8-A07F	TCGA-A8-A07F-01	Discovery	65			European	0.000412961	-0.002517	Breast Invasive Ductal Carcinoma	Female	T2	Stage IIB		Positive	Positive	Negative	No					No
TCGA-A8-A07G	TCGA-A8-A07G-01	Discovery	65			European	-0.00473953	-0.00105302	Breast Invasive Ductal Carcinoma	Female	T1c	Stage IIA		Positive	Positive	Negative	No					Yes	p.His1047Arg			Yes	No	No	Yes
TCGA-A8-A07I	TCGA-A8-A07I-01	Discovery	69			European	-0.00650193	-0.00238231	Breast Invasive Ductal Carcinoma	Female	T2	Stage IIIA		Positive	Negative	Positive	No					No
TCGA-A8-A07J	TCGA-A8-A07J-01	Discovery	35			European	-0.0062985	-0.0022606	Breast Invasive Ductal Carcinoma	Female	T2	Stage IIB		Positive	Positive	Negative	No					Yes	p.His450_Pro458del			No	No	No	No
TCGA-A8-A07L	TCGA-A8-A07L-01	Discovery	58			European	-0.00507443	0.000215686	Breast Invasive Ductal Carcinoma	Female	T3	Stage IIIA		Positive	Positive	Negative	No					No
TCGA-A8-A07O	TCGA-A8-A07O-01	Discovery	51			European	-0.00538977	-0.00149531	Breast Invasive Ductal Carcinoma	Female	T2	Stage IIA		Negative	Negative	Negative	Yes	p.X125_splice		LOF		No
TCGA-A8-A07P	TCGA-A8-A07P-01	Discovery	68			European	-0.0057333	-0.00173534	Breast Invasive Ductal Carcinoma	Female	T2	Stage IIB		Positive	Positive	Positive	No					No
TCGA-A8-A07R	TCGA-A8-A07R-01	Discovery	80			European	-0.0052696	-0.00301102	Breast Invasive Ductal Carcinoma	Female	T2	Stage IIIC		Negative	Negative		Yes	p.Arg248Trp		GOF		No
TCGA-A8-A07S	TCGA-A8-A07S-01	Validation	73			African	0.283573	0.802062	Breast Mixed Ductal and Lobular Carcinoma	Female	T2	Stage IIA		Positive	Negative	Negative	No					No
TCGA-A8-A07U	TCGA-A8-A07U-01	Discovery	66			European	-0.00551936	-0.00250345	Breast Invasive Ductal Carcinoma	Female	T2	Stage IIIA		Negative	Positive	Negative	Yes	p.Phe328SerfsX17		LOF		No
TCGA-A8-A07W	TCGA-A8-A07W-01	Discovery	76			European	-0.00569588	-0.00281532	Breast Invasive Ductal Carcinoma	Female	T2	Stage IV		Positive	Positive	Negative	Yes	p.His179Arg		GOF		No
TCGA-A8-A07Z	TCGA-A8-A07Z-01	Discovery	85			European	-0.00540158	0.00250147	Breast Invasive Ductal Carcinoma	Female	T2	Stage IIA		Positive	Positive	Negative	No					Yes	p.His1047Arg			Yes	No	No	Yes
TCGA-A8-A081	TCGA-A8-A081-01	Discovery	80			European	-0.00667538	-0.00285981	Breast Invasive Ductal Carcinoma	Female	T2	Stage IIA		Positive	Positive	Negative	Yes	p.Cys141Tyr		LOF		Yes	p.His1047Arg			Yes	No	No	Yes
TCGA-A8-A082	TCGA-A8-A082-01	Discovery	58			European	-0.00604748	-0.00173629	Breast Invasive Ductal Carcinoma	Female	T2	Stage IIB		Positive	Positive	Negative	No					No
TCGA-A8-A083	TCGA-A8-A083-01	Discovery	67			European	-0.00658131	-0.00384823	Breast Invasive Ductal Carcinoma	Female	T3	Stage IIB		Positive	Positive	Negative	No					No
TCGA-A8-A084	TCGA-A8-A084-01	Discovery	81			European	-0.00646252	-0.00282304	Breast Invasive Ductal Carcinoma	Female	T2	Stage IIB		Positive	Negative	Negative	Yes	p.X224_splice		LOF		Yes	p.Glu542Lys			Yes	Yes	No	No
TCGA-A8-A086	TCGA-A8-A086-01	Discovery	59			European	-0.00092085	0.00730639	Breast Invasive Ductal Carcinoma	Female	T1c	Stage IIA		Positive	Positive	Negative	No					No
TCGA-A8-A08A	TCGA-A8-A08A-01	Discovery	89			European	-0.00620077	-0.00130085	Breast Invasive Ductal Carcinoma	Female	T1c	Stage I		Positive	Positive	Negative	No					No
TCGA-A8-A08B	TCGA-A8-A08B-01	Discovery	52			European	-0.00593921	-0.00218932	Breast Invasive Ductal Carcinoma	Female	T2	Stage IIA		Positive	Negative	Positive	No					Yes	p.Glu545Lys			Yes	No	Yes	No
TCGA-A8-A08C	TCGA-A8-A08C-01	Discovery	65			European	-0.00534755	0.000292086	Breast Invasive Ductal Carcinoma	Female	T2	Stage IIA		Positive	Positive	Positive	No					No
TCGA-A8-A08F	TCGA-A8-A08F-01	Discovery	59			European	-0.00632559	-0.00197401	Breast Invasive Ductal Carcinoma	Female	T2	Stage IIIC		Positive	Positive	Negative	No					No
TCGA-A8-A08G	TCGA-A8-A08G-01	Discovery	41			European	-0.00643845	-0.00366129	Breast Invasive Ductal Carcinoma	Female	T2	Stage IIA		Positive	Positive	Positive	No					No
TCGA-A8-A08H	TCGA-A8-A08H-01	Discovery	66			European	-0.00585128	-0.00312673	Breast Invasive Ductal Carcinoma	Female	T2	Stage IIA		Positive	Positive	Positive	No					No
TCGA-A8-A08I	TCGA-A8-A08I-01	Discovery	53			European	-0.00532815	-0.00286543	Breast Invasive Ductal Carcinoma	Female	T2	Stage IIA		Positive	Positive	Negative	Yes	p.Tyr163Cys		LOF		No
TCGA-A8-A08J	TCGA-A8-A08J-01	Discovery	52			European	-0.00595918	-0.00296058	Paget Disease of the Nipple	Female	T4b	Stage IV		Positive	Negative	Negative	No					No
TCGA-A8-A08L	TCGA-A8-A08L-01	Discovery	89			European	-0.00601394	-0.0026624	Breast Invasive Ductal Carcinoma	Female	T3	Stage IIIA		Positive	Negative	Negative	No					Yes	p.His1047Arg			Yes	No	No	Yes
TCGA-A8-A08O	TCGA-A8-A08O-01	Discovery	45			European	-0.00625408	-0.00198629	Breast Invasive Ductal Carcinoma	Female	T2	Stage IV		Positive	Positive	Negative	No					Yes	p.His1047Arg			Yes	No	No	Yes
TCGA-A8-A08P	TCGA-A8-A08P-01	Validation	70			European	-0.138286	0.880365	Breast Invasive Ductal Carcinoma	Female	T2	Stage IIIA		Positive	Positive	Positive	Yes	p.Arg156AlafsX12		LOF		Yes	p.Glu545Lys			Yes	No	Yes	No
TCGA-A8-A08R	TCGA-A8-A08R-01	Validation	52			African	0.369926	0.92053	Breast Invasive Ductal Carcinoma	Female	T2	Stage IIB		Negative	Negative	Negative	Yes	p.Asn239X		LOF		Yes	p.Phe614Ile			No	No	No	No
TCGA-A8-A08S	TCGA-A8-A08S-01	Discovery	71			European	-0.00641262	-0.00257932	Breast Invasive Ductal Carcinoma	Female	T1c	Stage IIA		Positive	Positive	Positive	No					No
TCGA-A8-A08T	TCGA-A8-A08T-01	Discovery	64			European	-0.00531917	0.000396958	Breast Invasive Ductal Carcinoma	Female	T2	Stage IV		Positive	Positive	Positive	No					Yes	p.Glu545Lys			Yes	No	Yes	No
TCGA-A8-A08X	TCGA-A8-A08X-01	Discovery	43			European	-0.00618814	-0.00161361	Breast Invasive Ductal Carcinoma	Female	T4d	Stage IIIC		Negative	Negative	Positive	Yes	p.Cys176Phe		LOF		No
TCGA-A8-A08Z	TCGA-A8-A08Z-01	Discovery	76			European	-0.00610833	-0.00346815	Breast Invasive Ductal Carcinoma	Female	T4b			Positive	Positive	Negative	No					Yes	p.His1047Arg			Yes	No	No	Yes
TCGA-A8-A090	TCGA-A8-A090-01	Discovery	74			European	-0.00604632	-0.00463732	Breast Invasive Ductal Carcinoma	Female	T2	Stage IIA		Positive	Positive	Positive	No					No
TCGA-A8-A091	TCGA-A8-A091-01	Discovery	61			European	-0.00761447	-0.0034686	Breast Invasive Ductal Carcinoma	Female	T2	Stage IIA		Positive	Negative	Negative	No					No
TCGA-A8-A092	TCGA-A8-A092-01	Discovery	48			European	-0.00476783	-0.00375967	Breast Invasive Ductal Carcinoma	Female	T2	Stage IIIA		Positive	Positive	Negative	Yes	p.Cys238Tyr		LOF		Yes	p.His1047Arg			Yes	No	No	Yes
TCGA-A8-A093	TCGA-A8-A093-01	Discovery	61			European	-0.00616809	-0.00294748	Breast Invasive Ductal Carcinoma	Female	T2	Stage IIA		Positive	Positive	Negative	No					Yes	p.Gln546Lys			No	No	No	No
TCGA-A8-A094	TCGA-A8-A094-01	Discovery	75			European	-0.00726001	-0.00262724	Breast Invasive Ductal Carcinoma	Female	T2	Stage IIA		Positive	Negative	Negative	Yes	p.Arg209LysfsX6		LOF		No
TCGA-A8-A095	TCGA-A8-A095-01	Discovery	45			European	-0.00663435	-0.00246975	Breast Invasive Ductal Carcinoma	Female	T1c	Stage I		Positive	Positive	Negative	No					Yes	p.His1047Leu	p.Glu726Lys		Yes	No	No	Yes
TCGA-A8-A096	TCGA-A8-A096-01	Discovery	73			European	-0.00568019	-0.00219545	Breast Invasive Ductal Carcinoma	Female	T2	Stage IIA		Positive	Positive	Negative	No					Yes	p.His1047Arg			Yes	No	No	Yes
TCGA-A8-A097	TCGA-A8-A097-01	Discovery	65			European	-0.00603647	-0.00260374	Breast Invasive Ductal Carcinoma	Female	T2	Stage IIB		Positive	Positive	Positive	Yes	p.Ile251SerfsX94	p.X260_splice	LOF	LOF	No
TCGA-A8-A099	TCGA-A8-A099-01	Discovery	76			European	-0.00590205	-0.000758914	Breast Invasive Ductal Carcinoma	Female	T4b	Stage X		Positive	Positive	Positive	No					No
TCGA-A8-A09A	TCGA-A8-A09A-01	Discovery	40			European	-0.00593826	-0.00181476	Breast Invasive Ductal Carcinoma	Female	T2	Stage X		Positive	Positive	Negative	No					No
TCGA-A8-A09B	TCGA-A8-A09B-01	Discovery	58			European	-0.00655599	-0.00268619	Breast Invasive Ductal Carcinoma	Female	T4b	Stage IIIB		Positive	Positive	Negative	No					Yes	p.Pro447_Leu455del			No	No	No	No
TCGA-A8-A09C	TCGA-A8-A09C-01	Discovery	69			European	-0.00663975	-0.00250271	Breast Invasive Ductal Carcinoma	Female	T2	Stage X		Positive	Positive	Negative	No					Yes	p.His1047Arg			Yes	No	No	Yes
TCGA-A8-A09D	TCGA-A8-A09D-01	Discovery	47			European	-0.00536924	-0.00376627	Breast Invasive Ductal Carcinoma	Female	T2	Stage IIB		Positive	Positive	Negative	No					Yes	p.His1047Arg			Yes	No	No	Yes
TCGA-A8-A09E	TCGA-A8-A09E-01	Discovery	73			European	-0.00504449	-0.00116399	Breast Invasive Ductal Carcinoma	Female	T4b	Stage IIIB		Positive	Positive	Positive	No					No
TCGA-A8-A09G	TCGA-A8-A09G-01	Discovery	79			European	-0.00623311	-0.00297217	Breast Invasive Ductal Carcinoma	Female	T3	Stage IIIC		Positive	Negative	Positive	No					No
TCGA-A8-A09I	TCGA-A8-A09I-01	Discovery	84			European	-0.00646871	-0.00280917	Breast Invasive Ductal Carcinoma	Female	T2	Stage IIA		Positive	Positive	Positive	No					No
TCGA-A8-A09K	TCGA-A8-A09K-01	Discovery	68			European	-0.00657804	-0.00128916	Breast Invasive Ductal Carcinoma	Female	T1c	Stage IIA		Positive	Positive	Negative	No					No
TCGA-A8-A09M	TCGA-A8-A09M-01	Discovery	75			European	-0.00566066	-0.00183463	Breast Invasive Ductal Carcinoma	Female	T2	Stage IIIC		Positive	Positive	Negative	No					No
TCGA-A8-A09N	TCGA-A8-A09N-01	Discovery	57			European	-0.0056005	-0.00114409	Breast Invasive Ductal Carcinoma	Female	T2	Stage IIIC		Positive	Positive	Positive	Yes	p.His193Arg		LOF*		No
TCGA-A8-A09Q	TCGA-A8-A09Q-01	Validation	83			European	-0.158525	0.912803	Breast Invasive Ductal Carcinoma	Female	T4b	Stage IIIB		Positive	Positive	Negative	Yes	p.X224_splice		LOF		No
TCGA-A8-A09R	TCGA-A8-A09R-01	Discovery	82			European	-0.00638114	-0.00148968	Breast Invasive Ductal Carcinoma	Female	T2	Stage IIB		Positive	Positive	Negative	No					No
TCGA-A8-A09T	TCGA-A8-A09T-01	Discovery	68			European	-0.00573666	-0.000755409	Breast Invasive Lobular Carcinoma	Female	T1c			Positive	Positive	Negative	No					No
TCGA-A8-A09V	TCGA-A8-A09V-01	Discovery	51			European	-0.00434313	-0.00229128	Breast Invasive Lobular Carcinoma	Female	T2	Stage IIA		Positive	Positive	Negative	No					No
TCGA-A8-A09W	TCGA-A8-A09W-01	Discovery	70			European	-0.00571679	-0.00274223	Breast Invasive Lobular Carcinoma	Female	T2	Stage IIIB		Positive	Positive	Negative	No					No
TCGA-A8-A09X	TCGA-A8-A09X-01	Discovery	62			European	-0.00641198	-0.00123398	Breast Invasive Lobular Carcinoma	Female	T2	Stage IIIC		Negative	Negative	Negative	Yes	p.Met246Ile		LOF		No
TCGA-A8-A09Z	TCGA-A8-A09Z-01	Discovery	83			European	-0.00704231	-0.00423552	Breast Invasive Lobular Carcinoma	Female	T3	Stage IIB		Positive	Negative	Negative	No					No
TCGA-A8-A0A1	TCGA-A8-A0A1-01	Discovery	84			European	-0.00459883	-0.000967946	Breast Invasive Lobular Carcinoma	Female	T2	Stage IIA		Positive	Positive	Negative	No					Yes	p.Glu545Lys			Yes	No	Yes	No
TCGA-A8-A0A2	TCGA-A8-A0A2-01	Discovery	66			European	-0.00492179	-0.00312283	Breast Invasive Lobular Carcinoma	Female	T2	Stage IIA		Positive	Positive	Negative	No					No
TCGA-A8-A0A4	TCGA-A8-A0A4-01	Discovery	73			European	-0.00673861	-0.00349771	Breast Invasive Lobular Carcinoma	Female	T2	Stage IIA		Positive	Positive	Negative	No					No
TCGA-A8-A0A6	TCGA-A8-A0A6-01	Discovery	64			European	-0.00690062	-0.00262049	Breast Invasive Lobular Carcinoma	Female	T2	Stage IIIC		Positive	Positive	Negative	No					Yes	p.Gly118Asp			No	No	No	No
TCGA-A8-A0A7	TCGA-A8-A0A7-01	Discovery	57			European	-0.00547799	0.000132274	Breast Invasive Lobular Carcinoma	Female	T2	Stage IIB		Negative	Negative	Positive	No					Yes	p.Glu726Lys			No	No	No	No
TCGA-A8-A0A9	TCGA-A8-A0A9-01	Discovery	80			European	-0.00632803	-0.00180821	Breast Invasive Ductal Carcinoma	Female	T2	Stage IIA		Positive	Positive	Negative	No					Yes	p.His1047Arg			Yes	No	No	Yes
TCGA-A8-A0AB	TCGA-A8-A0AB-01	Discovery	54			European	-0.00659343	-0.000788327	Breast Invasive Lobular Carcinoma	Female	T2	Stage IIA		Positive	Positive	Positive	No					No
TCGA-A8-A0AD	TCGA-A8-A0AD-01	Discovery	83			European	-0.00613613	-0.00275709	Breast Mixed Ductal and Lobular Carcinoma	Female	T1c	Stage I		Positive	Positive	Negative	No					No
TCGA-AC-A23C	TCGA-AC-A23C-01	Discovery	62	WHITE		European	-0.00490347	0.000426392	Breast Invasive Ductal Carcinoma	Female	T2	Stage IIB		Positive	Positive	Positive	Yes	p.Arg174SerfsX73		LOF		Yes	p.Gln546Arg			No	No	No	No
TCGA-AC-A23E	TCGA-AC-A23E-01	Discovery	50	WHITE		European	-0.00502429	-0.00290296	Breast Invasive Ductal Carcinoma	Female	T2	Stage IIB		Positive	Positive		No					Yes	p.His1047Arg			Yes	No	No	Yes
TCGA-AC-A23G	TCGA-AC-A23G-01	Discovery	76	WHITE		European	-0.00463498	-0.00193674	Breast Invasive Lobular Carcinoma	Female	T1c	Stage IIA		Positive	Positive	Positive	No					No
TCGA-AC-A23H	TCGA-AC-A23H-01	Discovery	90	WHITE	NOT HISPANIC OR LATINO	European	0.00344482	0.000483283	Breast Invasive Ductal Carcinoma	Female	T2	Stage IIA		Positive	Negative	Positive	Yes	p.X261_splice		LOF		Yes	p.Leu989Val	p.Asp603His		No	No	No	No
TCGA-AC-A2B8	TCGA-AC-A2B8-01	Discovery	84	WHITE	NOT HISPANIC OR LATINO	European	-0.0051363	-0.00155431	Breast Invasive Lobular Carcinoma	Female	T3	Stage IIB		Positive	Positive	Negative	No					Yes	p.Glu545Lys			Yes	No	Yes	No
TCGA-AC-A2BK	TCGA-AC-A2BK-01	Validation	78	BLACK OR AFRICAN AMERICAN		African	1.02989	1.0074	Breast Invasive Ductal Carcinoma	Female	T2	Stage IIIA		Negative	Negative		No					No
TCGA-AC-A2BM	TCGA-AC-A2BM-01	Validation	41	BLACK OR AFRICAN AMERICAN		African	1.01838	1.01106	Breast Invasive Ductal Carcinoma	Female	T2	Stage IIB		Positive	Positive	Negative	No					No
TCGA-AC-A2FB	TCGA-AC-A2FB-01	Discovery	65	WHITE	NOT HISPANIC OR LATINO	European	-0.00191667	-0.000668514	Breast Invasive Lobular Carcinoma	Female	T2	Stage IIA		Positive	Positive		No					No
TCGA-AC-A2FE	TCGA-AC-A2FE-01	Discovery	62	WHITE	NOT HISPANIC OR LATINO	European	-0.00749458	-0.00322211	Breast Invasive Lobular Carcinoma	Female	T3	Stage IIIC		Positive	Positive		No					No
TCGA-AC-A2FF	TCGA-AC-A2FF-01	Validation	40	ASIAN	NOT HISPANIC OR LATINO	European	0.0224507	0.61342	Breast Invasive Lobular Carcinoma	Female	T2	Stage IIB		Positive	Positive	Negative	No					No
TCGA-AC-A2FG	TCGA-AC-A2FG-01	Discovery	79	WHITE		European	-0.00426657	-0.00224056	Breast Invasive Lobular Carcinoma	Female	T2	Stage IIB		Positive	Negative	Negative	No					No
TCGA-AC-A2FK	TCGA-AC-A2FK-01	Validation	45	WHITE	HISPANIC OR LATINO	European	-0.113943	0.771443	Breast Invasive Lobular Carcinoma	Female	T2	Stage IIIC		Positive	Positive	Negative	No					No
TCGA-AC-A2FM	TCGA-AC-A2FM-01	Discovery	87	WHITE	NOT HISPANIC OR LATINO	European	-0.00722506	-0.00384521	Breast Invasive Lobular Carcinoma	Female	T2	Stage IIB					No					No
TCGA-AC-A2FO	TCGA-AC-A2FO-01	Discovery	65	WHITE	NOT HISPANIC OR LATINO	European	-0.00694595	-0.0012476	Breast Invasive Lobular Carcinoma	Female	T2	Stage IIB		Positive	Negative	Indeterminate	No					Yes	p.Glu545Lys			Yes	No	Yes	No
TCGA-AC-A2QH	TCGA-AC-A2QH-01	Discovery	58	WHITE	NOT HISPANIC OR LATINO	European	-0.00557628	-0.00216061	Metaplastic Breast Cancer	Female	T3	Stage IIB		Negative	Negative		Yes	p.Asp281Tyr		GOF		No
TCGA-AC-A2QI	TCGA-AC-A2QI-01	Discovery	76	WHITE	NOT HISPANIC OR LATINO	European	-0.00652252	-0.00336368	Breast Invasive Lobular Carcinoma	Female	T3	Stage IIIA		Positive	Negative		No					Yes	p.Met1043Val			No	No	No	No
TCGA-AC-A2QJ	TCGA-AC-A2QJ-01	Validation	48	WHITE	HISPANIC OR LATINO	European	-0.00440595	0.614545	Metaplastic Breast Cancer	Female	T4b	Stage IIIB		Negative	Negative		No					No
TCGA-AC-A3BB	TCGA-AC-A3BB-01	Validation	46	BLACK OR AFRICAN AMERICAN	NOT HISPANIC OR LATINO	African	1.14545	0.996104	Breast Invasive Lobular Carcinoma	Female	T3	Stage IIIA		Positive	Positive		No					No
TCGA-AC-A3EH	TCGA-AC-A3EH-01	Discovery	79	WHITE	NOT HISPANIC OR LATINO	European	-0.00489572	-0.000264502	Breast Invasive Ductal Carcinoma	Female	T3	Stage IIIC		Positive	Negative	Negative	No					No
TCGA-AC-A3HN	TCGA-AC-A3HN-01	Discovery	87	WHITE	NOT HISPANIC OR LATINO	European	-0.00251859	-0.00407277	Breast Invasive Lobular Carcinoma	Female	T2	Stage IIB		Positive	Positive		No					No
TCGA-AC-A3OD	TCGA-AC-A3OD-01	Discovery	68	WHITE	NOT HISPANIC OR LATINO	European	-0.00615515	-0.00239154	Breast Invasive Lobular Carcinoma	Female	T2	Stage IIB		Positive	Positive		Yes	p.Gln144X		LOF		Yes	p.Glu545Lys			Yes	No	Yes	No
TCGA-AC-A3QP	TCGA-AC-A3QP-01	Discovery	79	WHITE	NOT HISPANIC OR LATINO	European	-0.00544517	-0.000647796	Breast Invasive Lobular Carcinoma	Female	T2	Stage IIB		Positive	Positive	Negative	No					No
TCGA-AC-A3QQ	TCGA-AC-A3QQ-01	Discovery	54	WHITE	NOT HISPANIC OR LATINO	European	-0.000458878	-0.00229282	Breast Invasive Lobular Carcinoma	Female	T1c	Stage IA		Positive	Positive		No					No
TCGA-AC-A3TM	TCGA-AC-A3TM-01	Discovery	50	WHITE	NOT HISPANIC OR LATINO	European	-0.00548442	-0.00273144	Breast Invasive Lobular Carcinoma	Female	T3	Stage IIIA		Positive	Positive	Equivocal	No					Yes	p.Glu365Lys			No	No	No	No
TCGA-AC-A3TN	TCGA-AC-A3TN-01	Discovery	75	WHITE	NOT HISPANIC OR LATINO	European	-0.00614453	-0.00160009	Breast Invasive Lobular Carcinoma	Female	T3	Stage IIB		Positive	Positive	Indeterminate	No					Yes	p.His1047Arg			Yes	No	No	Yes
TCGA-AC-A3W5	TCGA-AC-A3W5-01	Validation	65	BLACK OR AFRICAN AMERICAN	NOT HISPANIC OR LATINO	African	1.00648	1.06187	Breast Invasive Lobular Carcinoma	Female	T2	Stage IIA		Positive	Positive	Positive	No					No
TCGA-AC-A3W6	TCGA-AC-A3W6-01	Validation	90	WHITE	NOT HISPANIC OR LATINO	European	0.0176411	0.919186	Breast Invasive Lobular Carcinoma	Female	T3	Stage IIIA		Positive	Positive		No					Yes	p.Gly118Asp			No	No	No	No
TCGA-AC-A3W7	TCGA-AC-A3W7-01	Discovery	66	WHITE	NOT HISPANIC OR LATINO	European	-0.00538723	-0.00159883	Breast Invasive Lobular Carcinoma	Female	T2	Stage IIB		Positive	Negative		No					Yes	p.Glu545Lys			Yes	No	Yes	No
TCGA-AC-A3YI	TCGA-AC-A3YI-01	Discovery	74	WHITE	NOT HISPANIC OR LATINO	European	-0.0048773	-0.00306832	Breast Invasive Lobular Carcinoma	Female	T1c	Stage IIIC		Positive	Positive		No					No
TCGA-AC-A3YJ	TCGA-AC-A3YJ-01	Discovery	66	WHITE	NOT HISPANIC OR LATINO	European	-0.00651735	0.000180928	Solid Papillary Carcinoma of the Breast	Female	T2	Stage IIA		Positive	Positive		No					Yes	p.His1047Arg			Yes	No	No	Yes
TCGA-AC-A4ZE	TCGA-AC-A4ZE-01	Discovery	63	WHITE	NOT HISPANIC OR LATINO	European	-0.00628618	-0.00274142	Breast Invasive Lobular Carcinoma	Female	T3	Stage IIB		Positive	Positive		No					No
TCGA-AC-A5EH	TCGA-AC-A5EH-01	Validation	76	BLACK OR AFRICAN AMERICAN	NOT HISPANIC OR LATINO	Admixed	0.459694	0.948858	Breast Invasive Ductal Carcinoma	Female	T2	Stage IIB		Positive	Negative		Yes	p.Leu194Arg		GOF		Yes	p.His1047Arg			Yes	No	No	Yes
TCGA-AC-A5EI	TCGA-AC-A5EI-01	Discovery	88	WHITE	NOT HISPANIC OR LATINO	European	-0.00527804	-0.00159488	Malignant Phyllodes Tumor of the Breast	Female	T1c	Stage IB		Positive	Positive		No					No
TCGA-AC-A5XS	TCGA-AC-A5XS-01	Discovery	74	WHITE	NOT HISPANIC OR LATINO	European	-0.00477826	-0.00245768	Breast Invasive Lobular Carcinoma	Female	T2	Stage IIA		Positive	Positive		No					Yes	p.Glu545Arg	p.Cys378Phe		Yes	No	Yes	No
TCGA-AC-A5XU	TCGA-AC-A5XU-01	Validation	74	BLACK OR AFRICAN AMERICAN	NOT HISPANIC OR LATINO	African	1.05058	1.02942	Breast Invasive Ductal Carcinoma	Female	T3	Stage IIB		Positive	Positive		Yes	p.Arg342Pro		LOF		No
TCGA-AC-A62X	TCGA-AC-A62X-01	Validation	72	BLACK OR AFRICAN AMERICAN	NOT HISPANIC OR LATINO	African	1.10611	0.994094	Breast Invasive Ductal Carcinoma	Female	T2	Stage IIA		Positive	Negative		Yes	p.Ile195Thrhr		LOF		No
TCGA-AC-A62Y	TCGA-AC-A62Y-01	Discovery	79	WHITE	NOT HISPANIC OR LATINO	European	-0.00314403	-0.00268355	Breast Invasive Lobular Carcinoma	Female	T2	Stage IIB		Positive	Positive		No					No
TCGA-AC-A6IV	TCGA-AC-A6IV-01	Discovery	47	WHITE	NOT HISPANIC OR LATINO	European	-0.00728754	-0.00511525	Breast Invasive Lobular Carcinoma	Female	T2	Stage IIB		Positive	Positive		No					No
TCGA-AC-A6IW	TCGA-AC-A6IW-01	Validation	73	BLACK OR AFRICAN AMERICAN	NOT HISPANIC OR LATINO	African	1.12357	0.994585	Breast Invasive Ductal Carcinoma	Female	T2	Stage IIA		Negative	Negative		No					No
TCGA-AC-A6IX	TCGA-AC-A6IX-06	Discovery	49	WHITE	NOT HISPANIC OR LATINO	European	-0.00556698	-0.00277131	Breast	Female	T2	Stage IIIC		Positive	Positive		No					No
TCGA-AC-A6NO	TCGA-AC-A6NO-01	Validation	43	BLACK OR AFRICAN AMERICAN	NOT HISPANIC OR LATINO	African	0.873907	0.997244	Breast Invasive Ductal Carcinoma	Female	T2	Stage IIB		Positive	Positive		No					No
TCGA-AC-A7VB	TCGA-AC-A7VB-01	Validation	51	BLACK OR AFRICAN AMERICAN	NOT HISPANIC OR LATINO	African	0.874266	1.0236	Breast Invasive Ductal Carcinoma	Female	T1c	Stage IIA		Positive	Negative		No					No
TCGA-AC-A7VC	TCGA-AC-A7VC-01	Discovery	56	WHITE	NOT HISPANIC OR LATINO	European	-0.00485507	-0.00273867	Metaplastic Breast Cancer	Female	T3	Stage IIB		Negative	Negative		No					No
TCGA-AC-A8OP	TCGA-AC-A8OP-01	Validation	72	BLACK OR AFRICAN AMERICAN	NOT HISPANIC OR LATINO	African	1.03116	1.00615	Breast Invasive Ductal Carcinoma	Female	T1c	Stage IA		Positive	Positive		No					No
TCGA-AC-A8OQ	TCGA-AC-A8OQ-01	Validation	72	BLACK OR AFRICAN AMERICAN	NOT HISPANIC OR LATINO	African	0.834524	1.02511	Breast Invasive Ductal Carcinoma	Female	T2	Stage IIB		Negative	Negative		No					No
TCGA-AC-A8OR	TCGA-AC-A8OR-01	Discovery	75	WHITE	NOT HISPANIC OR LATINO	European	-0.00723298	-0.001769	Breast Invasive Mixed Mucinous Carcinoma	Female	T1c	Stage IA		Positive	Positive		No					No
TCGA-AC-A8OS	TCGA-AC-A8OS-01	Discovery	71	WHITE	NOT HISPANIC OR LATINO	European	-0.0062852	-0.00272182	Breast Invasive Lobular Carcinoma	Female	T2	Stage IIA		Positive	Positive		No					No
TCGA-AN-A03X	TCGA-AN-A03X-01	Discovery	74	WHITE	NOT HISPANIC OR LATINO	European	-0.00313869	0.0036171	Breast Invasive Ductal Carcinoma	Female	T2	Stage IIA		Positive	Positive		No					Yes	p.His1047Leu			Yes	No	No	Yes
TCGA-AN-A03Y	TCGA-AN-A03Y-01	Discovery	66	WHITE	NOT HISPANIC OR LATINO	European	-0.00498252	0.000157903	Breast Invasive Ductal Carcinoma	Female	T2	Stage IIA		Positive	Positive		No					Yes	p.His1047Arg			Yes	No	No	Yes
TCGA-AN-A041	TCGA-AN-A041-01	Validation	29	WHITE	NOT HISPANIC OR LATINO	European	-0.00700805	0.613469	Breast Invasive Ductal Carcinoma	Female	T2	Stage IIB		Positive	Negative		No					No
TCGA-AN-A046	TCGA-AN-A046-01	Discovery	68	WHITE	NOT HISPANIC OR LATINO	European	-0.00534906	-0.000130028	Breast Invasive Ductal Carcinoma	Female	T2	Stage IIA		Positive	Positive		Yes	p.Glu11Lys		unknown		Yes	p.Tyr1021Cys			No	No	No	No
TCGA-AN-A049	TCGA-AN-A049-01	Discovery	62	WHITE	NOT HISPANIC OR LATINO	European	-0.00452518	-0.000207195	Breast Invasive Ductal Carcinoma	Female	T2	Stage IIA		Positive	Positive		No					Yes	p.His1047Arg			Yes	No	No	Yes
TCGA-AN-A04A	TCGA-AN-A04A-01	Discovery	36	WHITE	NOT HISPANIC OR LATINO	European	-0.00579277	0.000522597	Breast Invasive Ductal Carcinoma	Female	T2	Stage IIIA		Positive	Positive		No					No
TCGA-AN-A04C	TCGA-AN-A04C-01	Discovery	51	WHITE	NOT HISPANIC OR LATINO	European	-0.00495018	-0.000624864	Breast Invasive Ductal Carcinoma	Female	T2	Stage IIB		Negative	Negative		Yes	p.His179Arg		GOF		Yes	p.Ser629Cys			No	No	No	No
TCGA-AN-A04D	TCGA-AN-A04D-01	Discovery	58	WHITE	NOT HISPANIC OR LATINO	European	-0.00543804	0.000564036	Breast Invasive Ductal Carcinoma	Female	T2	Stage IIB		Negative	Negative		No					No
TCGA-AN-A0AJ	TCGA-AN-A0AJ-01	Discovery	79	WHITE	NOT HISPANIC OR LATINO	European	-0.0048343	0.00139079	Breast Mixed Ductal and Lobular Carcinoma	Female	T3	Stage IIB		Positive	Positive		Yes	p.Gly108ValfsX15		LOF		Yes	p.His1047Arg			Yes	No	No	Yes
TCGA-AN-A0AK	TCGA-AN-A0AK-01	Discovery	76	WHITE	NOT HISPANIC OR LATINO	European	-0.00512296	0.00162812	Breast Invasive Ductal Carcinoma	Female	T2	Stage IIA		Positive	Negative		No					Yes	p.Glu545Lys			Yes	No	Yes	No
TCGA-AN-A0AL	TCGA-AN-A0AL-01	Discovery	41	WHITE	NOT HISPANIC OR LATINO	European	-0.00341242	0.00167745	Breast Invasive Ductal Carcinoma	Female	T4	Stage IIIB		Negative	Negative		Yes	p.Arg175His		GOF		No
TCGA-AN-A0AM	TCGA-AN-A0AM-01	Discovery	56	WHITE	NOT HISPANIC OR LATINO	European	-0.00422236	0.00106267	Breast Invasive Ductal Carcinoma	Female	T2	Stage IIA		Positive	Negative		No					No
TCGA-AN-A0AR	TCGA-AN-A0AR-01	Discovery	55	WHITE	NOT HISPANIC OR LATINO	European	-0.00325519	0.00245115	Breast Invasive Ductal Carcinoma	Female	T2	Stage IIA		Negative	Negative		Yes	p.Glu171LeufsX2		LOF		No
TCGA-AN-A0AS	TCGA-AN-A0AS-01	Discovery	70	WHITE	NOT HISPANIC OR LATINO	European	-0.00339723	0.00279635	Breast Invasive Ductal Carcinoma	Female	T2	Stage IIIA		Positive	Negative		Yes	p.Arg110del		LOF		No
TCGA-AN-A0AT	TCGA-AN-A0AT-01	Discovery	62	WHITE	NOT HISPANIC OR LATINO	European	-0.00443374	0.00464912	Breast Invasive Ductal Carcinoma	Female	T2	Stage IIA		Negative	Negative		No					No
TCGA-AN-A0FD	TCGA-AN-A0FD-01	Discovery	71	WHITE	NOT HISPANIC OR LATINO	European	-0.00435884	0.000588404	Breast Invasive Ductal Carcinoma	Female	T2	Stage IIA		Positive	Positive	Positive	No					No
TCGA-AN-A0FF	TCGA-AN-A0FF-01	Discovery	32	WHITE	NOT HISPANIC OR LATINO	European	-0.00472226	-0.000343128	Breast Invasive Ductal Carcinoma	Female	T1b	Stage IA		Positive	Positive		No					Yes	p.His1047Arg			Yes	No	No	Yes
TCGA-AN-A0FJ	TCGA-AN-A0FJ-01	Discovery	59	WHITE	NOT HISPANIC OR LATINO	European	-0.00431735	-0.000675191	Breast Invasive Ductal Carcinoma	Female	T2	Stage IV		Positive	Negative		Yes	p.Val157AlafsX24		LOF		No
TCGA-AN-A0FK	TCGA-AN-A0FK-01	Discovery	88	WHITE	NOT HISPANIC OR LATINO	European	-0.00354811	0.0036165	Breast Invasive Ductal Carcinoma	Female	T4	Stage IIIB		Positive	Positive		No					No
TCGA-AN-A0FL	TCGA-AN-A0FL-01	Discovery	62	WHITE	NOT HISPANIC OR LATINO	European	-0.00406799	0.000166998	Breast Invasive Ductal Carcinoma	Female	T2	Stage IIA		Negative	Negative		Yes	p.X225_splice		LOF		No
TCGA-AN-A0FN	TCGA-AN-A0FN-01	Discovery	61	WHITE	NOT HISPANIC OR LATINO	European	-0.00510527	0.000774478	Breast Invasive Ductal Carcinoma	Female	T1c	Stage IA		Positive	Positive		No					No
TCGA-AN-A0FS	TCGA-AN-A0FS-01	Discovery	55	WHITE	NOT HISPANIC OR LATINO	European	-0.00461639	0.00244614	Breast Invasive Ductal Carcinoma	Female	T1c	Stage IA		Positive	Negative		No					Yes	p.Glu545Lys			Yes	No	Yes	No
TCGA-AN-A0FT	TCGA-AN-A0FT-01	Discovery	63	WHITE	NOT HISPANIC OR LATINO	European	-0.00399201	0.00081386	Breast Invasive Ductal Carcinoma	Female	T2	Stage IIB		Positive	Positive		Yes	p.His193Arg		LOF*		No
TCGA-AN-A0FV	TCGA-AN-A0FV-01	Validation	58	WHITE	NOT HISPANIC OR LATINO	European	-0.0909197	0.786353	Breast Invasive Ductal Carcinoma	Female	T2	Stage IIA		Negative	Negative		Yes	p.Leu252Pro		LOF		No
TCGA-AN-A0FW	TCGA-AN-A0FW-01	Discovery	67	WHITE	NOT HISPANIC OR LATINO	European	-0.00626996	-0.00393113	Breast Invasive Ductal Carcinoma	Female	T2	Stage IIIA		Positive	Indeterminate		No					No
TCGA-AN-A0FX	TCGA-AN-A0FX-01	Discovery	52	WHITE	NOT HISPANIC OR LATINO	European	-0.00572499	-0.00285718	Breast Invasive Ductal Carcinoma	Female	T2	Stage IIA		Negative	Negative		Yes	p.Arg248Trp		GOF		No
TCGA-AN-A0FY	TCGA-AN-A0FY-01	Discovery	55	WHITE	NOT HISPANIC OR LATINO	European	-0.00509114	0.0012793	Breast Invasive Ductal Carcinoma	Female	T1c	Stage IA		Positive	Positive		Yes	p.Val173Met		LOF		No
TCGA-AN-A0FZ	TCGA-AN-A0FZ-01	Discovery	45	WHITE	NOT HISPANIC OR LATINO	European	-0.00221451	0.00825013	Breast Invasive Ductal Carcinoma	Female	T2	Stage IIIA		Positive	Negative		No					No
TCGA-AN-A0G0	TCGA-AN-A0G0-01	Discovery	56	WHITE	NOT HISPANIC OR LATINO	European	-0.00457325	0.00279961	Breast Invasive Ductal Carcinoma	Female	T2	Stage IIA		Negative	Negative		Yes	p.Arg342X		LOF		No
TCGA-AN-A0XL	TCGA-AN-A0XL-01	Discovery	61	WHITE	NOT HISPANIC OR LATINO	European	-0.0031781	0.0024527	Breast Invasive Ductal Carcinoma	Female	T2	Stage IIA		Positive	Positive		No					Yes	p.His1047Arg			Yes	No	No	Yes
TCGA-AN-A0XN	TCGA-AN-A0XN-01	Discovery	68	WHITE	NOT HISPANIC OR LATINO	European	-0.00520985	-0.000597774	Breast Invasive Ductal Carcinoma	Female	T2	Stage IIIA		Negative	Positive		Yes	p.X126_splice		LOF		No
TCGA-AN-A0XO	TCGA-AN-A0XO-01	Discovery	59	WHITE	NOT HISPANIC OR LATINO	European	-0.00323333	0.00346055	Breast Invasive Ductal Carcinoma	Female	T2	Stage IIIA		Positive	Negative		No					Yes	p.Glu542Lys	p.Glu453Lys		Yes	Yes	No	No
TCGA-AN-A0XP	TCGA-AN-A0XP-01	Discovery	69	WHITE	NOT HISPANIC OR LATINO	European	-0.00634406	-0.00206868	Breast Invasive Ductal Carcinoma	Female	T2	Stage IIIA		Positive	Positive		No					Yes	p.Glu545Lys			Yes	No	Yes	No
TCGA-AN-A0XR	TCGA-AN-A0XR-01	Discovery	55	WHITE	NOT HISPANIC OR LATINO	European	-0.00408467	0.000193101	Breast Invasive Ductal Carcinoma	Female	T2	Stage IIIA		Positive	Negative		No					No
TCGA-AN-A0XS	TCGA-AN-A0XS-01	Discovery	63	WHITE	NOT HISPANIC OR LATINO	European	-0.0047839	0.000354541	Breast Invasive Ductal Carcinoma	Female	T2	Stage IIIA		Negative	Positive		No					Yes	p.Glu545Lys			Yes	No	Yes	No
TCGA-AN-A0XT	TCGA-AN-A0XT-01	Discovery	54	WHITE	NOT HISPANIC OR LATINO	European	-0.00272504	0.00352958	Breast Invasive Ductal Carcinoma	Female	T2	Stage IIIA		Positive	Negative		Yes	p.X126_splice		LOF		No
TCGA-AN-A0XU	TCGA-AN-A0XU-01	Validation	54	WHITE	NOT HISPANIC OR LATINO	European	-0.134014	0.763043	Breast Invasive Ductal Carcinoma	Female	T2	Stage IIA		Negative	Negative		Yes	p.Cys275LeufsX67		LOF		No
TCGA-AN-A0XV	TCGA-AN-A0XV-01	Discovery	67	WHITE	NOT HISPANIC OR LATINO	European	-0.00520984	-0.000645824	Breast Invasive Ductal Carcinoma	Female	T2	Stage IIIA		Positive	Positive	Negative	No					No
TCGA-AN-A0XW	TCGA-AN-A0XW-01	Discovery	36	WHITE	NOT HISPANIC OR LATINO	European	0.00159407	0.000445698	Breast Invasive Ductal Carcinoma	Female	T2	Stage IIIA		Positive	Positive	Negative	No					No
TCGA-AO-A03L	TCGA-AO-A03L-01	Validation	34	ASIAN	NOT HISPANIC OR LATINO	African	-0.0495105	0.753795	Breast Invasive Ductal Carcinoma	Female	T3	Stage IIIA		Positive	Positive	Negative	Yes	p.X261_splice		LOF		Yes	p.Asn345Lys			No	No	No	No
TCGA-AO-A03M	TCGA-AO-A03M-01	Discovery	29	WHITE	NOT HISPANIC OR LATINO	European	-0.00633675	-0.00264	Breast Invasive Ductal Carcinoma	Female	T1c	Stage I		Positive	Positive	Negative	No					Yes	p.His1047Arg			Yes	No	No	Yes
TCGA-AO-A03N	TCGA-AO-A03N-01	Discovery	59	WHITE	NOT HISPANIC OR LATINO	European	-0.00525808	-0.00158698	Breast Invasive Ductal Carcinoma	Female	T2	Stage IIB		Positive	Positive		Yes	p.Ala161Thrhr		GOF		Yes	p.Glu542Lys			Yes	Yes	No	No
TCGA-AO-A03O	TCGA-AO-A03O-01	Validation	69	BLACK OR AFRICAN AMERICAN	NOT HISPANIC OR LATINO	African	0.515607	0.98635	Breast Invasive Ductal Carcinoma	Female	T2	Stage IIA		Positive	Positive	Negative	Yes	p.Arg175His		GOF		Yes	p.Lys111_Leu113del			No	No	No	No
TCGA-AO-A03P	TCGA-AO-A03P-01	Validation	54	BLACK OR AFRICAN AMERICAN	NOT HISPANIC OR LATINO	African	1.03985	1.01652	Breast Invasive Ductal Carcinoma	Female	T2	Stage IIB		Positive	Positive		No					No
TCGA-AO-A03R	TCGA-AO-A03R-01	Discovery	57	WHITE	NOT HISPANIC OR LATINO	European	-0.00583948	-0.00211651	Breast Invasive Ductal Carcinoma	Female	T2	Stage IIB		Positive	Positive	Negative	Yes	p.Leu265Arg		unknown		No
TCGA-AO-A03T	TCGA-AO-A03T-01	Discovery	42	WHITE	NOT HISPANIC OR LATINO	European	-0.00639546	-0.00348663	Breast Invasive Ductal Carcinoma	Female	T2	Stage IIB		Positive	Positive		No					No
TCGA-AO-A03U	TCGA-AO-A03U-01	Discovery	31	WHITE	NOT HISPANIC OR LATINO	European	-0.00605731	-0.00159484	Invasive Breast Carcinoma	Female	T1c	Stage I		Negative	Negative	Negative	No					No
TCGA-AO-A03V	TCGA-AO-A03V-01	Discovery	41	WHITE	NOT HISPANIC OR LATINO	European	-0.0030172	-0.00101017	Breast Invasive Ductal Carcinoma	Female	T1c	Stage I		Positive	Positive		Yes	p.Gly245Asp		GOF		No
TCGA-AO-A0J2	TCGA-AO-A0J2-01	Discovery	41	WHITE	NOT HISPANIC OR LATINO	European	-0.00300269	-0.00223018	Breast Invasive Ductal Carcinoma	Female	T1c	Stage IA		Negative	Negative	Negative	Yes	p.Arg175His		GOF		No
TCGA-AO-A0J3	TCGA-AO-A0J3-01	Discovery	67	WHITE	NOT HISPANIC OR LATINO	European	-0.00577972	-0.0027815	Breast Invasive Ductal Carcinoma	Female	T2	Stage IIB		Positive	Positive	Negative	No					No
TCGA-AO-A0J4	TCGA-AO-A0J4-01	Validation	41	BLACK OR AFRICAN AMERICAN	NOT HISPANIC OR LATINO	African	0.974727	0.991284	Breast Invasive Ductal Carcinoma	Female	T1c	Stage IA		Negative	Negative		Yes	p.Arg282Trp		GOF		No
TCGA-AO-A0J5	TCGA-AO-A0J5-01	Discovery	48	WHITE	NOT HISPANIC OR LATINO	European	-0.00629151	-0.00398191	Breast Invasive Ductal Carcinoma	Female	T4	Stage IV		Positive	Negative	Negative	No					Yes	p.His1047Arg			Yes	No	No	Yes
TCGA-AO-A0J6	TCGA-AO-A0J6-01	Discovery	61	WHITE	NOT HISPANIC OR LATINO	European	-0.00548313	-0.00154331	Breast Invasive Ductal Carcinoma	Female	T2	Stage IIA		Negative	Negative		Yes	p.Thrhr211LeufsX36		LOF		No
TCGA-AO-A0J7	TCGA-AO-A0J7-01	Discovery	71	WHITE	NOT HISPANIC OR LATINO	European	-0.00566009	-0.00323435	Breast Invasive Ductal Carcinoma	Female	T2	Stage IIB		Positive	Positive		No					Yes	p.Gln546Lys			No	No	No	No
TCGA-AO-A0J8	TCGA-AO-A0J8-01	Discovery	61	WHITE	NOT HISPANIC OR LATINO	European	-0.00541112	-0.00498007	Breast Invasive Lobular Carcinoma	Female	T2	Stage IIA		Positive	Positive		No					No
TCGA-AO-A0J9	TCGA-AO-A0J9-01	Discovery	61	WHITE	NOT HISPANIC OR LATINO	European	-0.00666161	-0.00341897	Breast Invasive Lobular Carcinoma	Female	T2	Stage IIIC		Positive	Positive	Negative	No					No
TCGA-AO-A0JA	TCGA-AO-A0JA-01	Validation	36	BLACK OR AFRICAN AMERICAN	NOT HISPANIC OR LATINO	African	0.818753	0.964078	Breast Invasive Ductal Carcinoma	Female	T2	Stage IIIC		Positive	Positive		No					Yes	p.Glu542Lys			Yes	Yes	No	No
TCGA-AO-A0JB	TCGA-AO-A0JB-01	Discovery	50	WHITE	NOT HISPANIC OR LATINO	European	-0.000138851	0.00152547	Breast Invasive Ductal Carcinoma	Female	T3	Stage IIIA		Positive	Positive		Yes	p.Arg213X		LOF		No
TCGA-AO-A0JC	TCGA-AO-A0JC-01	Discovery	64	WHITE	NOT HISPANIC OR LATINO	European	-0.00505247	-0.0018914	Breast Invasive Ductal Carcinoma	Female	T2	Stage IIA		Positive	Positive		No					No
TCGA-AO-A0JD	TCGA-AO-A0JD-01	Discovery	59	WHITE	NOT HISPANIC OR LATINO	European	-0.00670216	-0.00283616	Breast Invasive Ductal Carcinoma	Female	T3	Stage IIIA		Positive	Positive	Negative	Yes	p.His193Leu		LOF		No
TCGA-AO-A0JE	TCGA-AO-A0JE-01	Validation	53	BLACK OR AFRICAN AMERICAN	NOT HISPANIC OR LATINO	African	0.947083	1.0147	Breast Invasive Ductal Carcinoma	Female	T2	Stage IIIA		Negative	Negative	Positive	No					Yes	p.Glu542Lys			Yes	Yes	No	No
TCGA-AO-A0JF	TCGA-AO-A0JF-01	Discovery	68	WHITE	NOT HISPANIC OR LATINO	European	-0.00637982	-0.0037959	Breast Invasive Ductal Carcinoma	Female	T1c	Stage IIA		Positive	Positive		No					Yes	p.Glu545Lys	p.Glu453Lys		Yes	No	Yes	No
TCGA-AO-A0JG	TCGA-AO-A0JG-01	Discovery	49	WHITE	NOT HISPANIC OR LATINO	European	-0.00537563	-0.00244079	Breast Invasive Ductal Carcinoma	Female	T2	Stage IIIA		Positive	Positive		No					No
TCGA-AO-A0JI	TCGA-AO-A0JI-01	Discovery	56	WHITE	NOT HISPANIC OR LATINO	European	-0.00333864	-0.00265885	Breast Invasive Ductal Carcinoma	Female	T1c	Stage IIA		Positive	Negative		No					No
TCGA-AO-A0JJ	TCGA-AO-A0JJ-01	Discovery	54	WHITE	NOT HISPANIC OR LATINO	European	-0.00721124	-0.00266528	Breast Invasive Lobular Carcinoma	Female	T2	Stage IIB		Positive	Positive		No					No
TCGA-AO-A0JL	TCGA-AO-A0JL-01	Discovery	59	WHITE	NOT HISPANIC OR LATINO	European	-0.00651014	-0.00406626	Breast Invasive Ductal Carcinoma	Female	T2	Stage IIIA		Negative	Negative	Positive	Yes	p.Arg306X		LOF		No
TCGA-AO-A0JM	TCGA-AO-A0JM-01	Validation	40		HISPANIC OR LATINO	African	0.278613	0.818816	Breast Invasive Ductal Carcinoma	Female	T2	Stage IIB		Positive	Positive	Positive	No					No
TCGA-AO-A124	TCGA-AO-A124-01	Discovery	38	WHITE	NOT HISPANIC OR LATINO	European	-0.00323106	-0.00181973	Breast Invasive Ductal Carcinoma	Female	T2	Stage IIA		Negative	Negative		Yes	p.Arg213X		LOF		No
TCGA-AO-A125	TCGA-AO-A125-01	Validation	72	BLACK OR AFRICAN AMERICAN	NOT HISPANIC OR LATINO	African	1.05815	1.03232	Solid Papillary Carcinoma of the Breast	Female	T2	Stage IIA		Positive	Positive	Negative	No					Yes	p.Glu545Lys			Yes	No	Yes	No
TCGA-AO-A126	TCGA-AO-A126-01	Validation	39	ASIAN	NOT HISPANIC OR LATINO	Asian	0.31186	0.0115207	Breast Invasive Ductal Carcinoma	Female	T2	Stage IIA		Positive	Positive	Negative	No					Yes	p.Glu545Lys			Yes	No	Yes	No
TCGA-AO-A128	TCGA-AO-A128-01	Discovery	61	WHITE	NOT HISPANIC OR LATINO	European	-0.00448589	-0.000443646	Breast Invasive Ductal Carcinoma	Female	T2	Stage IIA		Negative	Negative	Negative	Yes	p.Arg342X		LOF		No
TCGA-AO-A129	TCGA-AO-A129-01	Discovery	29	WHITE	NOT HISPANIC OR LATINO	European	-0.00454679	-0.00493544	Breast Invasive Ductal Carcinoma	Female	T2	Stage IIB		Negative	Negative	Negative	Yes	p.Arg175His		GOF		No
TCGA-AO-A12A	TCGA-AO-A12A-01	Discovery	47	WHITE	NOT HISPANIC OR LATINO	European	-0.00472318	-0.00379839	Breast Invasive Ductal Carcinoma	Female	T2	Stage IIA		Positive	Positive	Negative	No					Yes	p.Glu545Gly	p.Glu542Lys		Yes	No	Yes	No
TCGA-AO-A12B	TCGA-AO-A12B-01	Validation	63	WHITE	HISPANIC OR LATINO	European	0.069847	0.923403	Breast Invasive Ductal Carcinoma	Female	T2	Stage IIA		Positive	Positive		No					No
TCGA-AO-A12C	TCGA-AO-A12C-01	Discovery	42	WHITE	NOT HISPANIC OR LATINO	European	-0.00618208	-0.00226738	Breast Invasive Ductal Carcinoma	Female	T2	Stage IIB		Positive	Positive	Negative	No					No
TCGA-AO-A12D	TCGA-AO-A12D-01	Discovery	43	WHITE	NOT HISPANIC OR LATINO	European	0.0033488	-0.000996871	Breast Invasive Ductal Carcinoma	Female	T1c	Stage IIA		Negative	Negative	Positive	Yes	p.Cys242AlafsX5		LOF		No
TCGA-AO-A12E	TCGA-AO-A12E-01	Validation	51	WHITE	NOT HISPANIC OR LATINO	European	0.233387	0.808377	Breast Invasive Lobular Carcinoma	Female	T3	Stage IIB		Positive	Positive		No					No
TCGA-AO-A12F	TCGA-AO-A12F-01	Discovery	36	WHITE	NOT HISPANIC OR LATINO	European	-0.00214441	-0.0016442	Breast Invasive Ductal Carcinoma	Female	T2	Stage IIA		Negative	Negative		No					No
TCGA-AO-A12G	TCGA-AO-A12G-01	Discovery	75	WHITE	NOT HISPANIC OR LATINO	European	-0.00492241	-0.0021762	Breast Invasive Ductal Carcinoma	Female	T2	Stage IIA		Positive	Positive	Negative	Yes	p.Lys139_Pro142del		LOF		No
TCGA-AO-A12H	TCGA-AO-A12H-01	Validation	69	BLACK OR AFRICAN AMERICAN	NOT HISPANIC OR LATINO	African	1.21934	1.0259	Breast Invasive Ductal Carcinoma	Female	T2	Stage IIA		Positive	Positive		No					No
TCGA-AO-A1KO	TCGA-AO-A1KO-01	Discovery	46	WHITE	NOT HISPANIC OR LATINO	European	-0.00579881	-0.00271669	Breast Invasive Lobular Carcinoma	Female	T3	Stage IIB		Positive	Positive		No					No
TCGA-AO-A1KP	TCGA-AO-A1KP-01	Discovery	77	WHITE	NOT HISPANIC OR LATINO	European	-0.00272924	-0.000491167	Breast Invasive Ductal Carcinoma	Female	T1	Stage IIA		Positive	Positive	Negative	No					No
TCGA-AO-A1KR	TCGA-AO-A1KR-01	Discovery	51	WHITE	NOT HISPANIC OR LATINO	European	-0.00400849	-0.000259157	Breast Invasive Ductal Carcinoma	Female	T2	Stage IIA		Negative	Negative	Negative	No					Yes	p.His1047Arg	p.Met1004Ile		Yes	No	No	Yes
TCGA-AO-A1KS	TCGA-AO-A1KS-01	Discovery	69	WHITE	NOT HISPANIC OR LATINO	European	-0.00342833	-0.000555002	Breast Invasive Lobular Carcinoma	Female	T2	Stage IIA		Positive	Positive	Negative	No					No
TCGA-AO-A1KT	TCGA-AO-A1KT-01	Discovery	78	WHITE	NOT HISPANIC OR LATINO	European	-0.00594534	-0.00332987	Breast Invasive Ductal Carcinoma	Female	T1	Stage IIA		Positive	Positive	Negative	No					No
TCGA-AQ-A04H	TCGA-AQ-A04H-01	Discovery	61	WHITE	NOT HISPANIC OR LATINO	European	-0.00543897	-0.00107528	Breast Invasive Ductal Carcinoma	Female	T2	Stage IIIA		Positive	Positive	Positive	Yes	p.Val197Gly		unknown		No
TCGA-AQ-A04J	TCGA-AQ-A04J-01	Discovery	45	WHITE	NOT HISPANIC OR LATINO	European	-0.00582799	-0.00263767	Breast Invasive Ductal Carcinoma	Female	T2	Stage IIA		Negative	Negative		Yes	p.Leu111Pro		LOF		No
TCGA-AQ-A04L	TCGA-AQ-A04L-01	Validation	48	WHITE	NOT HISPANIC OR LATINO	European	0.010175	0.889096	Breast Invasive Ductal Carcinoma	Female	T2	Stage IIA		Positive	Negative		Yes	p.His193Arg		LOF*		No
TCGA-AQ-A0Y5	TCGA-AQ-A0Y5-01	Discovery	70	WHITE	NOT HISPANIC OR LATINO	European	-0.00623569	-0.00287396	Breast Invasive Ductal Carcinoma	Female	T2	Stage IIIA		Positive	Positive	Positive	No					Yes	p.Glu453Lys			No	No	No	No
TCGA-AQ-A1H2	TCGA-AQ-A1H2-01	Discovery	84	WHITE	NOT HISPANIC OR LATINO	European	-0.00626239	-0.00347146	Breast Invasive Ductal Carcinoma	Female	T2	Stage IIIA		Positive	Positive	Positive	No					Yes	p.His1047Arg			Yes	No	No	Yes
TCGA-AQ-A1H3	TCGA-AQ-A1H3-01	Discovery	49	WHITE	NOT HISPANIC OR LATINO	European	-0.00553798	-0.00263588	Breast Invasive Ductal Carcinoma	Female	T2	Stage IIIC		Positive	Positive		No					No
TCGA-AQ-A54N	TCGA-AQ-A54N-01	Validation	51	BLACK OR AFRICAN AMERICAN	HISPANIC OR LATINO	African	1.00655	1.01553	Breast Invasive Ductal Carcinoma	Female	T2	Stage IIA		Negative	Negative	Negative	Yes	p.Arg306X		LOF		No
TCGA-AQ-A7U7	TCGA-AQ-A7U7-01	Discovery	55	WHITE	NOT HISPANIC OR LATINO	European	-0.00588327	-0.00240926	Breast Invasive Lobular Carcinoma	Female	T2	Stage IIIA		Positive	Positive		No					No
TCGA-AR-A0TP	TCGA-AR-A0TP-01	Discovery	43	WHITE	NOT HISPANIC OR LATINO	European	-0.00687345	-0.00319063	Breast Invasive Ductal Carcinoma	Female	T2	Stage IIA		Positive	Negative		Yes	p.Arg273Pro		GOF		No
TCGA-AR-A0TQ	TCGA-AR-A0TQ-01	Discovery	27	WHITE	NOT HISPANIC OR LATINO	European	-0.00428156	-0.0024395	Breast Invasive Ductal Carcinoma	Female	T3	Stage IIIA		Positive	Negative	Positive	No					No
TCGA-AR-A0TR	TCGA-AR-A0TR-01	Discovery	68	WHITE	NOT HISPANIC OR LATINO	European	-0.00647916	-0.00165286	Breast Invasive Ductal Carcinoma	Female	T2	Stage IIB		Positive	Positive	Negative	No					Yes	p.Asn345Lys			No	No	No	No
TCGA-AR-A0TS	TCGA-AR-A0TS-01	Discovery	46	WHITE	NOT HISPANIC OR LATINO	European	-0.00636368	-0.00157486	Breast Invasive Ductal Carcinoma	Female	T2	Stage IIB		Negative	Negative		Yes	p.Glu198X		LOF		No
TCGA-AR-A0TT	TCGA-AR-A0TT-01	Validation	53	BLACK OR AFRICAN AMERICAN		Admixed	0.417874	0.902603	Breast Invasive Ductal Carcinoma	Female	T2	Stage IIIA		Positive	Negative		No					No
TCGA-AR-A0TU	TCGA-AR-A0TU-01	Discovery	35			European	-0.00653682	-0.0038418	Breast Invasive Ductal Carcinoma	Female	T2	Stage IIA		Negative	Negative		No					No
TCGA-AR-A0TV	TCGA-AR-A0TV-01	Discovery	66			European	-0.00600439	-0.00195779	Breast Invasive Ductal Carcinoma	Female	T2	Stage IIA		Positive	Positive	Negative	Yes	p.Val216Met		LOF		No
TCGA-AR-A0TW	TCGA-AR-A0TW-01	Discovery	50	WHITE	NOT HISPANIC OR LATINO	European	-0.00660072	-0.00260887	Breast Invasive Ductal Carcinoma	Female	T3	Stage IIIA		Positive	Positive	Negative	No					No
TCGA-AR-A0TX	TCGA-AR-A0TX-01	Discovery	64			European	-0.00296327	0.00749079	Breast Invasive Ductal Carcinoma	Female	T1	Stage IIA		Positive	Positive		Yes	p.Tyr205Cys		LOF		No
TCGA-AR-A0TY	TCGA-AR-A0TY-01	Discovery	54	WHITE	NOT HISPANIC OR LATINO	European	-0.00677417	-0.00390689	Breast Invasive Ductal Carcinoma	Female	T2	Stage IIA		Positive	Negative		No					No
TCGA-AR-A0TZ	TCGA-AR-A0TZ-01	Discovery	43	WHITE	NOT HISPANIC OR LATINO	European	-0.0062836	-0.00259631	Breast Invasive Ductal Carcinoma	Female	T2			Positive	Positive	Negative	No					Yes	p.His1047Arg			Yes	No	No	Yes
TCGA-AR-A0U0	TCGA-AR-A0U0-01	Discovery	73	WHITE		European	-0.00591266	-0.00346749	Breast Invasive Ductal Carcinoma	Female	T2	Stage IIB		Negative	Negative		Yes	p.Leu194Arg		GOF		No
TCGA-AR-A0U1	TCGA-AR-A0U1-01	Discovery	36	WHITE	NOT HISPANIC OR LATINO	European	-0.0070422	-0.000221766	Breast Invasive Ductal Carcinoma	Female	T2	Stage IIB		Negative	Negative		Yes	p.Tyr220Cys		GOF		No
TCGA-AR-A0U2	TCGA-AR-A0U2-01	Discovery	47	WHITE	NOT HISPANIC OR LATINO	European	-0.00611909	-0.00236142	Breast Invasive Ductal Carcinoma	Female	T2	Stage IIIA		Positive	Positive		Yes	p.Cys176Phe		LOF		No
TCGA-AR-A0U3	TCGA-AR-A0U3-01	Discovery	59	WHITE	HISPANIC OR LATINO	European	-0.00452545	-0.00195199	Breast Invasive Ductal Carcinoma	Female	T2	Stage IIB		Positive	Positive		Yes	p.Gln167HisfsX3		LOF		No
TCGA-AR-A0U4	TCGA-AR-A0U4-01	Discovery	54	WHITE	NOT HISPANIC OR LATINO	European	-0.00544102	-0.00306802	Breast Invasive Ductal Carcinoma	Female	T2	Stage IIA		Negative	Negative		No					No
TCGA-AR-A1AH	TCGA-AR-A1AH-01	Discovery	51	WHITE	NOT HISPANIC OR LATINO	European	-0.00485338	-0.00256666	Breast Invasive Ductal Carcinoma	Female	T2	Stage IIB		Positive	Negative		Yes	p.Gly108PhefsX40		LOF		No
TCGA-AR-A1AI	TCGA-AR-A1AI-01	Discovery	47	WHITE	NOT HISPANIC OR LATINO	European	-0.00422927	-0.00109665	Breast Invasive Ductal Carcinoma	Female	T2	Stage IIA		Negative	Negative	Negative	Yes	p.Phe270Ile		LOF		No
TCGA-AR-A1AJ	TCGA-AR-A1AJ-01	Discovery	83	WHITE	NOT HISPANIC OR LATINO	European	-0.00572052	-0.00335548	Breast Invasive Ductal Carcinoma	Female	T1	Stage I		Positive	Negative		Yes	p.Arg273His		GOF		No
TCGA-AR-A1AK	TCGA-AR-A1AK-01	Discovery	70	WHITE	NOT HISPANIC OR LATINO	European	-0.00685272	-0.00197095	Breast Invasive Lobular Carcinoma	Female	T1	Stage I		Positive	Positive		No					No
TCGA-AR-A1AL	TCGA-AR-A1AL-01	Discovery	60	WHITE	NOT HISPANIC OR LATINO	European	-0.00563039	-0.00184026	Breast Invasive Lobular Carcinoma	Female	T3	Stage IIIA		Positive	Positive		No					Yes	p.Glu545Lys			Yes	No	Yes	No
TCGA-AR-A1AM	TCGA-AR-A1AM-01	Discovery	52	WHITE	NOT HISPANIC OR LATINO	European	-0.00445263	-0.000604887	Breast Invasive Lobular Carcinoma	Female	T3	Stage IIIA		Positive	Positive	Negative	No					No
TCGA-AR-A1AN	TCGA-AR-A1AN-01	Discovery	46	WHITE	HISPANIC OR LATINO	European	-0.00576108	-0.00117441	Breast Invasive Ductal Carcinoma	Female	T2	Stage IIA		Positive	Positive		Yes	p.Arg110ValfsX13		LOF		No
TCGA-AR-A1AO	TCGA-AR-A1AO-01	Discovery	47	WHITE	NOT HISPANIC OR LATINO	European	-0.00431708	-0.00201098	Breast Invasive Ductal Carcinoma	Female	T1	Stage IIA		Positive	Negative		No					Yes	p.Glu542Lys			Yes	Yes	No	No
TCGA-AR-A1AP	TCGA-AR-A1AP-01	Discovery	80	WHITE	NOT HISPANIC OR LATINO	European	-0.00432324	0.000167717	Breast Invasive Ductal Carcinoma	Female	T1	Stage I		Positive	Positive	Negative	Yes	p.Arg196X		LOF		No
TCGA-AR-A1AQ	TCGA-AR-A1AQ-01	Discovery	49	WHITE	NOT HISPANIC OR LATINO	European	-0.00449665	-0.000978966	Breast Invasive Ductal Carcinoma	Female	T2	Stage IIA		Negative	Negative	Negative	Yes	p.Arg342GlufsX3		LOF		No
TCGA-AR-A1AR	TCGA-AR-A1AR-01	Discovery	50	WHITE	NOT HISPANIC OR LATINO	European	-0.00634408	-0.00355137	Breast Invasive Ductal Carcinoma	Female	T1	Stage IIIA		Negative	Negative		Yes	p.Ser90ProfsX33		LOF		No
TCGA-AR-A1AS	TCGA-AR-A1AS-01	Validation	54	ASIAN		European	0.0316844	0.66158	Breast Invasive Ductal Carcinoma	Female	T2	Stage IIB		Positive	Positive		Yes	p.Arg175His		GOF		Yes	p.Glu545Ala			Yes	No	Yes	No
TCGA-AR-A1AT	TCGA-AR-A1AT-01	Discovery	62	WHITE	NOT HISPANIC OR LATINO	European	-0.00344887	0.00367598	Breast Invasive Lobular Carcinoma	Female	T2	Stage IIA		Positive	Positive		No					No
TCGA-AR-A1AU	TCGA-AR-A1AU-01	Discovery	39	WHITE	NOT HISPANIC OR LATINO	European	-0.00560268	-0.0010009	Breast Invasive Ductal Carcinoma	Female	T2	Stage IIIA		Positive	Positive	Negative	No					No
TCGA-AR-A1AW	TCGA-AR-A1AW-01	Discovery	65	WHITE	NOT HISPANIC OR LATINO	European	-0.00606041	-0.00280884	Breast Invasive Ductal Carcinoma	Female	T2	Stage IIA		Positive	Positive	Negative	Yes	p.Arg273Cys		GOF		Yes	p.His1047Arg			Yes	No	No	Yes
TCGA-AR-A1AX	TCGA-AR-A1AX-01	Discovery	64	WHITE	NOT HISPANIC OR LATINO	European	-0.00635147	-0.00139744	Breast Invasive Ductal Carcinoma	Female	T1	Stage I		Positive	Positive		Yes	p.Leu111Gln		LOF		No
TCGA-AR-A1AY	TCGA-AR-A1AY-01	Discovery	65	WHITE	NOT HISPANIC OR LATINO	European	-0.00406481	-0.00170707	Breast Invasive Ductal Carcinoma	Female	T1	Stage I		Negative	Negative		Yes	p.Val122AspfsX26		LOF		No
TCGA-AR-A24H	TCGA-AR-A24H-01	Discovery	65	WHITE	NOT HISPANIC OR LATINO	European	-0.00448246	-0.000732052	Breast Invasive Lobular Carcinoma	Female	T2	Stage IIA		Positive	Positive		No					No
TCGA-AR-A24K	TCGA-AR-A24K-01	Discovery	46	WHITE		European	-0.00503545	-0.00205992	Breast Invasive Ductal Carcinoma	Female	T2	Stage IIA		Positive	Positive	Negative	Yes	p.Arg110SerfsX14		LOF		Yes	p.Asp350Gly			No	No	No	No
TCGA-AR-A24L	TCGA-AR-A24L-01	Discovery	26	WHITE	NOT HISPANIC OR LATINO	European	0.00165481	-0.000607158	Breast Invasive Ductal Carcinoma	Female	T2	Stage IIB		Positive	Positive	Negative	No					No
TCGA-AR-A24M	TCGA-AR-A24M-01	Discovery	38	WHITE	NOT HISPANIC OR LATINO	European	-0.00589287	-0.00186393	Breast Mixed Ductal and Lobular Carcinoma	Female	T2	Stage IIIA		Positive	Positive		No					Yes	p.Glu542Lys			Yes	Yes	No	No
TCGA-AR-A24N	TCGA-AR-A24N-01	Discovery	54	WHITE	NOT HISPANIC OR LATINO	European	-0.00561813	-0.00233523	Breast Invasive Ductal Carcinoma	Female	T1	Stage I		Positive	Positive	Negative	No					No
TCGA-AR-A24O	TCGA-AR-A24O-01	Discovery	43	WHITE	NOT HISPANIC OR LATINO	European	-0.00631643	-0.00235128	Breast Mixed Ductal and Lobular Carcinoma	Female	T3	Stage IIIA		Positive	Positive		No					Yes	p.His1047Leu			Yes	No	No	Yes
TCGA-AR-A24P	TCGA-AR-A24P-01	Discovery	47	WHITE	NOT HISPANIC OR LATINO	European	-0.00466069	-0.00351792	Breast Invasive Ductal Carcinoma	Female	T1	Stage I		Positive	Positive	Negative	Yes	p.Tyr234Cys		LOF		No
TCGA-AR-A24Q	TCGA-AR-A24Q-01	Discovery	49	WHITE		European	-0.0062996	-0.00259649	Breast Invasive Ductal Carcinoma	Female	T3	Stage IIB		Positive	Negative		No					No
TCGA-AR-A24R	TCGA-AR-A24R-01	Discovery	45	WHITE	NOT HISPANIC OR LATINO	European	-0.00566685	-0.00229877	Breast Invasive Ductal Carcinoma	Female	T1	Stage IIIA		Positive	Positive	Negative	No					No
TCGA-AR-A24S	TCGA-AR-A24S-01	Discovery	61	WHITE	NOT HISPANIC OR LATINO	European	-0.0050561	-0.000289902	Breast Invasive Ductal Carcinoma	Female	T1	Stage I		Positive	Positive		Yes	p.Asp281Val		unknown		Yes	p.Glu542Lys			Yes	Yes	No	No
TCGA-AR-A24T	TCGA-AR-A24T-01	Validation	46	WHITE	NOT HISPANIC OR LATINO	Admixed	0.308307	0.82375	Breast Invasive Lobular Carcinoma	Female	T3	Stage IIIC		Positive	Positive	Negative	Yes	p.Arg273His		GOF		Yes	p.His1047Arg			Yes	No	No	Yes
TCGA-AR-A24U	TCGA-AR-A24U-01	Discovery	47	WHITE	NOT HISPANIC OR LATINO	European	-0.00627818	-0.000938452	Breast Invasive Ductal Carcinoma	Female	T1	Stage IIA		Negative	Negative		Yes	p.Glu51X		LOF		No
TCGA-AR-A24V	TCGA-AR-A24V-01	Discovery	52	WHITE	NOT HISPANIC OR LATINO	European	-0.00563903	-0.00238286	Breast Invasive Ductal Carcinoma	Female	T2	Stage IIB		Positive	Positive		No					No
TCGA-AR-A24W	TCGA-AR-A24W-01	Discovery	55	WHITE		European	-0.00575225	-0.000926914	Breast Invasive Ductal Carcinoma	Female	T2	Stage IIB		Positive	Positive		No					No
TCGA-AR-A24X	TCGA-AR-A24X-01	Discovery	52	WHITE		European	-0.00418806	-0.000690019	Breast Mixed Ductal and Lobular Carcinoma	Female	T2	Stage IIA		Positive	Positive	Negative	No					No
TCGA-AR-A24Z	TCGA-AR-A24Z-01	Discovery	57	WHITE		European	-0.00509773	-0.00174302	Breast Invasive Ductal Carcinoma	Female	T2	Stage IIA		Positive	Positive		No					No
TCGA-AR-A250	TCGA-AR-A250-01	Discovery	58	WHITE	NOT HISPANIC OR LATINO	European	-0.00591318	-0.00298865	Breast Invasive Ductal Carcinoma	Female	T2	Stage IIA		Positive	Negative	Positive	No					No
TCGA-AR-A251	TCGA-AR-A251-01	Discovery	51	WHITE	NOT HISPANIC OR LATINO	European	-0.00603106	-0.00441756	Breast Invasive Ductal Carcinoma	Female	T2	Stage IIIA		Positive	Negative	Negative	Yes	p.Glu285Lys		LOF		No
TCGA-AR-A252	TCGA-AR-A252-01	Discovery	50	WHITE	NOT HISPANIC OR LATINO	European	-0.00538544	-0.00227595	Breast Invasive Ductal Carcinoma	Female	T1	Stage I		Positive	Positive		No					Yes	p.His1047Arg			Yes	No	No	Yes
TCGA-AR-A254	TCGA-AR-A254-01	Discovery	50	WHITE	NOT HISPANIC OR LATINO	European	-0.00556555	-6.78948e-07	Breast Invasive Ductal Carcinoma	Female	T2	Stage IIIA		Positive	Positive		Yes	p.Cys124X		LOF		No
TCGA-AR-A255	TCGA-AR-A255-01	Discovery	62	WHITE	NOT HISPANIC OR LATINO	European	-0.0048362	-0.00194635	Breast Invasive Ductal Carcinoma	Female	T1	Stage I		Positive	Positive		No					Yes	p.Asn345Lys			No	No	No	No
TCGA-AR-A256	TCGA-AR-A256-01	Discovery	45	WHITE		European	-0.00614479	-0.00071328	Breast Invasive Ductal Carcinoma	Female	T2	Stage IIA		Negative	Negative		Yes	p.Arg110SerfsX14		LOF		No
TCGA-AR-A2LE	TCGA-AR-A2LE-01	Discovery	69	WHITE	NOT HISPANIC OR LATINO	European	-0.00513118	-0.0016405	Breast Invasive Lobular Carcinoma	Female	T1	Stage I		Positive	Negative		No					No
TCGA-AR-A2LH	TCGA-AR-A2LH-01	Discovery	55	WHITE	NOT HISPANIC OR LATINO	European	-0.00572303	-0.002397	Breast Invasive Lobular Carcinoma	Female	T3	Stage III		Negative	Negative	Negative	Yes	p.Arg273His		GOF		No
TCGA-AR-A2LJ	TCGA-AR-A2LJ-01	Discovery	40	WHITE	NOT HISPANIC OR LATINO	European	-0.00561422	-0.00183598	Breast Invasive Lobular Carcinoma	Female	T3	Stage IIIA		Positive	Positive	Positive	No					Yes	p.His1047Arg			Yes	No	No	Yes
TCGA-AR-A2LK	TCGA-AR-A2LK-01	Discovery	62	WHITE	NOT HISPANIC OR LATINO	European	-0.00668316	-0.00214107	Breast Invasive Lobular Carcinoma	Female	T3	Stage III		Positive	Positive	Negative	No					Yes	p.His1047Arg			Yes	No	No	Yes
TCGA-AR-A2LL	TCGA-AR-A2LL-01	Discovery	70	WHITE	NOT HISPANIC OR LATINO	European	-0.00662452	-0.0054029	Breast Invasive Lobular Carcinoma	Female	T3	Stage IIB		Positive	Positive	Negative	No					No
TCGA-AR-A2LM	TCGA-AR-A2LM-01	Discovery	49	WHITE	NOT HISPANIC OR LATINO	European	-0.00611215	-0.000665982	Breast Invasive Lobular Carcinoma	Female	T1	Stage II		Positive	Positive	Negative	No					Yes	p.Asn345Lys			No	No	No	No
TCGA-AR-A2LN	TCGA-AR-A2LN-01	Validation	65	WHITE	NOT HISPANIC OR LATINO	European	-0.16545	0.893572	Breast Invasive Lobular Carcinoma	Female	T2	Stage IIA		Positive	Positive		No					No
TCGA-AR-A2LO	TCGA-AR-A2LO-01	Discovery	46	WHITE	NOT HISPANIC OR LATINO	European	-0.00693167	-0.00138628	Breast Invasive Lobular Carcinoma	Female	T2	Stage IIB		Positive	Positive	Negative	No					Yes	p.Asp520Val			No	No	No	No
TCGA-AR-A2LQ	TCGA-AR-A2LQ-01	Discovery	59	WHITE	NOT HISPANIC OR LATINO	European	-0.0055962	-0.00154957	Breast Invasive Lobular Carcinoma	Female	T3	Stage IIB		Positive	Positive		No					No
TCGA-AR-A2LR	TCGA-AR-A2LR-01	Discovery	49	WHITE	NOT HISPANIC OR LATINO	European	-0.00642443	-0.00237479	Metaplastic Breast Cancer	Female	T1	Stage I		Negative	Negative		Yes	p.Cys242AlafsX5		LOF		No
TCGA-AR-A5QM	TCGA-AR-A5QM-01	Discovery	62	WHITE	NOT HISPANIC OR LATINO	European	-0.00698477	-0.00246448	Breast Invasive Lobular Carcinoma	Female	T2	Stage IIA		Positive	Positive		No					Yes	p.His1047Arg			Yes	No	No	Yes
TCGA-AR-A5QN	TCGA-AR-A5QN-01	Discovery	68	WHITE	NOT HISPANIC OR LATINO	European	-0.00633109	-0.00215714	Breast Invasive Lobular Carcinoma	Female	T2	Stage IIIC		Positive	Positive		No					No
TCGA-AR-A5QP	TCGA-AR-A5QP-01	Discovery	54	WHITE	NOT HISPANIC OR LATINO	European	-0.00691204	-0.00195827	Breast Invasive Lobular Carcinoma	Female	T2	Stage IIB		Positive	Positive		No					Yes	p.Glu545Lys			Yes	No	Yes	No
TCGA-AR-A5QQ	TCGA-AR-A5QQ-01	Discovery	68	WHITE	NOT HISPANIC OR LATINO	European	-0.00415366	-0.000229292	Metaplastic Breast Cancer	Female	T3	Stage IIIA		Negative	Negative		Yes	p.Arg209LysfsX6		LOF		Yes	p.His1047Arg			Yes	No	No	Yes
TCGA-B6-A0I1	TCGA-B6-A0I1-01	Validation	73	BLACK OR AFRICAN AMERICAN	NOT HISPANIC OR LATINO	African	0.895512	0.991629	Breast Invasive Ductal Carcinoma	Female	T2	Stage IIA		Negative	Negative		Yes	p.Arg248Gln		GOF		No
TCGA-B6-A0I2	TCGA-B6-A0I2-01	Discovery	45	WHITE	NOT HISPANIC OR LATINO	European	-0.00192279	-0.00465069	Breast Invasive Ductal Carcinoma	Female	T1c	Stage IA					Yes	p.Ile162TrpfsX10		LOF		No
TCGA-B6-A0I5	TCGA-B6-A0I5-01	Discovery	49	WHITE	NOT HISPANIC OR LATINO	European	-0.00533628	-0.00165522	Breast Invasive Ductal Carcinoma	Female	T2	Stage IIB		Positive	Positive		No					Yes	p.Gln546Arg			No	No	No	No
TCGA-B6-A0I6	TCGA-B6-A0I6-01	Validation	49	BLACK OR AFRICAN AMERICAN	NOT HISPANIC OR LATINO	African	1.1313	0.985431	Breast Invasive Ductal Carcinoma	Female	T1c	Stage IIA		Negative	Negative		Yes	p.His178ProfsX2		LOF		No
TCGA-B6-A0I8	TCGA-B6-A0I8-01	Discovery	46	WHITE	NOT HISPANIC OR LATINO	European	-0.00587863	-0.00233654	Breast Invasive Ductal Carcinoma	Female	T1	Stage X					No					No
TCGA-B6-A0I9	TCGA-B6-A0I9-01	Discovery	62	WHITE	NOT HISPANIC OR LATINO	European	-0.00686071	-0.00177311	Breast Invasive Ductal Carcinoma	Female	T3	Stage IV		Indeterminate	Positive		Yes	p.Cys135Tyr		LOF		No
TCGA-B6-A0IA	TCGA-B6-A0IA-01	Discovery	51	WHITE	NOT HISPANIC OR LATINO	European	-0.00497536	-0.00284825	Breast Invasive Ductal Carcinoma	Female	T2	Stage IIA		Positive	Positive		No					No
TCGA-B6-A0IB	TCGA-B6-A0IB-01	Discovery	64	WHITE	NOT HISPANIC OR LATINO	European	-0.00677857	-0.00268934	Breast Invasive Ductal Carcinoma	Female	T3	Stage IV		Positive	Positive		No					No
TCGA-B6-A0IC	TCGA-B6-A0IC-01	Discovery	90	WHITE	NOT HISPANIC OR LATINO	European	-0.0047879	-0.0016638	Breast Invasive Ductal Carcinoma	Female	T2	Stage X		Positive	Positive		No					Yes	p.Glu545Lys			Yes	No	Yes	No
TCGA-B6-A0IE	TCGA-B6-A0IE-01	Validation	38	BLACK OR AFRICAN AMERICAN	NOT HISPANIC OR LATINO	African	0.936516	0.996352	Breast Invasive Lobular Carcinoma	Female	T3	Stage IIIA		Negative	Negative		Yes	p.X307_splice		LOF		Yes	p.His1047Arg			Yes	No	No	Yes
TCGA-B6-A0IG	TCGA-B6-A0IG-01	Discovery	50	WHITE	NOT HISPANIC OR LATINO	European	-0.00432996	-0.00055095	Breast Invasive Ductal Carcinoma	Female	T2	Stage IIB		Positive	Positive		No					No
TCGA-B6-A0IH	TCGA-B6-A0IH-01	Discovery	81	WHITE	NOT HISPANIC OR LATINO	European	-0.00407874	-0.00294136	Breast Invasive Lobular Carcinoma	Female	T3	Stage IIIA		Positive	Positive		No					No
TCGA-B6-A0IJ	TCGA-B6-A0IJ-01	Validation	42	BLACK OR AFRICAN AMERICAN	NOT HISPANIC OR LATINO	African	1	0.940327	Breast Invasive Ductal Carcinoma	Female	T3	Stage IIB		Positive	Positive		Yes	p.Tyr220Cys		GOF		No
TCGA-B6-A0IK	TCGA-B6-A0IK-01	Discovery	63	WHITE	NOT HISPANIC OR LATINO	European	-0.00460274	0.0010377	Breast Invasive Ductal Carcinoma	Female	T4	Stage IIIB		Negative	Negative		Yes	p.Leu194Arg		GOF		Yes	p.His1047Arg			Yes	No	No	Yes
TCGA-B6-A0IM	TCGA-B6-A0IM-01	Validation	75	BLACK OR AFRICAN AMERICAN	NOT HISPANIC OR LATINO	African	1.06628	1.01378	Breast Invasive Ductal Carcinoma	Female	T3	Stage IIB		Positive	Positive		No					No
TCGA-B6-A0IN	TCGA-B6-A0IN-01	Discovery	45	WHITE	NOT HISPANIC OR LATINO	European	-0.00504169	-0.00294065	Breast Invasive Ductal Carcinoma	Female	T1c	Stage X		Positive	Negative		No					No
TCGA-B6-A0IO	TCGA-B6-A0IO-01	Discovery	66	WHITE	NOT HISPANIC OR LATINO	European	-0.0044757	-0.00380482	Breast Invasive Ductal Carcinoma	Female	T2	Stage IIA		Positive	Indeterminate		No					No
TCGA-B6-A0IP	TCGA-B6-A0IP-01	Discovery	74	WHITE	NOT HISPANIC OR LATINO	European	-0.00414815	-0.00222558	Breast Invasive Lobular Carcinoma	Female	T1c	Stage IA		Positive	Positive		No					Yes	p.His1047Arg	p.Arg88Gln		Yes	No	No	Yes
TCGA-B6-A0IQ	TCGA-B6-A0IQ-01	Discovery	40	WHITE	NOT HISPANIC OR LATINO	European	-0.00182209	-0.00464942	Breast Invasive Ductal Carcinoma	Female	T3	Stage IIIA		Negative	Negative		Yes	p.Arg213X		LOF		No
TCGA-B6-A0RE	TCGA-B6-A0RE-01	Validation	61	BLACK OR AFRICAN AMERICAN	NOT HISPANIC OR LATINO	Admixed	0.485926	1.00168	Breast Invasive Ductal Carcinoma	Female	TX	Stage X		Negative	Negative		Yes	p.Ser303AlafsX42		LOF		No
TCGA-B6-A0RG	TCGA-B6-A0RG-01	Discovery	26	WHITE	NOT HISPANIC OR LATINO	European	-0.00584642	-0.00324981	Breast Invasive Ductal Carcinoma	Female	T3	Stage IIB		Negative	Negative		No					Yes	p.His1047Arg			Yes	No	No	Yes
TCGA-B6-A0RH	TCGA-B6-A0RH-01	Validation	51	BLACK OR AFRICAN AMERICAN	NOT HISPANIC OR LATINO	African	1.10895	0.965868	Breast Invasive Ductal Carcinoma	Female	T2	Stage IIA		Positive	Positive		Yes	p.Tyr220Ser		LOF		Yes	p.Glu545Lys			Yes	No	Yes	No
TCGA-B6-A0RI	TCGA-B6-A0RI-01	Discovery	44	WHITE	NOT HISPANIC OR LATINO	European	-0.00647455	-0.00444459	Breast Invasive Ductal Carcinoma	Female	T4b	Stage IIIB		Positive	Positive		No					No
TCGA-B6-A0RL	TCGA-B6-A0RL-01	Validation	60	BLACK OR AFRICAN AMERICAN	NOT HISPANIC OR LATINO	African	1.10696	1.00106	Breast Invasive Ductal Carcinoma	Female	T2	Stage IIA		Positive	Positive		No					No
TCGA-B6-A0RM	TCGA-B6-A0RM-01	Validation	57	BLACK OR AFRICAN AMERICAN	NOT HISPANIC OR LATINO	African	0.881984	0.990448	Breast Invasive Ductal Carcinoma	Female	TX	Stage X		Positive	Positive		No					No
TCGA-B6-A0RN	TCGA-B6-A0RN-01	Discovery	60	WHITE	NOT HISPANIC OR LATINO	European	-0.00228765	-0.00130567	Breast Invasive Ductal Carcinoma	Female	T1c	Stage IA		Negative	Negative		No					Yes	p.His1047Arg			Yes	No	No	Yes
TCGA-B6-A0RO	TCGA-B6-A0RO-01	Discovery	71	WHITE	NOT HISPANIC OR LATINO	European	-0.00481859	-0.00306119	Breast Invasive Ductal Carcinoma	Female	T4	Stage IIIB		Positive	Positive		No					Yes	p.His1047Arg	p.Pro539Arg		Yes	No	No	Yes
TCGA-B6-A0RP	TCGA-B6-A0RP-01	Discovery	73	WHITE	NOT HISPANIC OR LATINO	European	-0.00555925	-0.00167413	Breast Mixed Ductal and Lobular Carcinoma	Female	T2			Positive	Positive		No					No
TCGA-B6-A0RQ	TCGA-B6-A0RQ-01	Discovery	68	WHITE	NOT HISPANIC OR LATINO	European	-0.00484967	-0.00119364	Breast Invasive Lobular Carcinoma	Female	T3	Stage IIB		Positive	Positive		No					Yes	p.Glu542Gly			Yes	Yes	No	No
TCGA-B6-A0RS	TCGA-B6-A0RS-01	Discovery	38	WHITE	NOT HISPANIC OR LATINO	European	-0.00563707	-0.00267327	Breast Invasive Ductal Carcinoma	Female	T2	Stage IIA		Negative	Negative		Yes	p.Arg273Cys		GOF		No
TCGA-B6-A0RT	TCGA-B6-A0RT-01	Discovery	39	WHITE	NOT HISPANIC OR LATINO	European	-0.00656876	-0.0017086	Breast Invasive Ductal Carcinoma	Female	T3	Stage IIIA		Negative	Negative		Yes	p.Pro278Thr		LOF		No
TCGA-B6-A0RU	TCGA-B6-A0RU-01	Discovery	40	WHITE	NOT HISPANIC OR LATINO	European	-0.0059828	6.56874e-06	Breast Invasive Ductal Carcinoma	Female	T1c	Stage IA		Negative	Negative		Yes	p.Arg196X		LOF		No
TCGA-B6-A0RV	TCGA-B6-A0RV-01	Discovery	42	WHITE	NOT HISPANIC OR LATINO	European	-0.00476154	-0.00229723	Breast Mixed Ductal and Lobular Carcinoma	Female	T3	Stage IIIA		Positive	Positive		No					No
TCGA-B6-A0WS	TCGA-B6-A0WS-01	Validation	58	BLACK OR AFRICAN AMERICAN	NOT HISPANIC OR LATINO	African	0.898355	0.986794	Breast Invasive Ductal Carcinoma	Female	T1c	Stage X		Positive	Positive		No					No
TCGA-B6-A0WT	TCGA-B6-A0WT-01	Discovery	61	WHITE	NOT HISPANIC OR LATINO	European	-0.00577522	-0.00315518	Breast Invasive Ductal Carcinoma	Female	T2	Stage IIB		Positive	Positive		No					No
TCGA-B6-A0WV	TCGA-B6-A0WV-01	Discovery	67	WHITE	NOT HISPANIC OR LATINO	European	-0.00506997	-0.00149239	Breast Invasive Ductal Carcinoma	Female	T2	Stage IIB		Positive	Positive		No					No
TCGA-B6-A0WW	TCGA-B6-A0WW-01	Validation	58	BLACK OR AFRICAN AMERICAN	NOT HISPANIC OR LATINO	African	0.782343	0.983347	Breast Invasive Ductal Carcinoma	Female	T2	Stage X		Positive	Positive		No					Yes	p.His1047Arg			Yes	No	No	Yes
TCGA-B6-A0WX	TCGA-B6-A0WX-01	Validation	40	BLACK OR AFRICAN AMERICAN	NOT HISPANIC OR LATINO	African	0.964443	1.05304	Breast Invasive Lobular Carcinoma	Female	T3	Stage IIIA		Negative	Negative		Yes	p.Arg248Trp	p.Leu114X	GOF	LOF	No
TCGA-B6-A0WY	TCGA-B6-A0WY-01	Discovery	40	WHITE	NOT HISPANIC OR LATINO	European	-0.00496133	-0.00203989	Breast Invasive Ductal Carcinoma	Female	T3	Stage IIIA		Positive	Negative		No					Yes	p.Glu109_Ile112delinsAsp			No	No	No	No
TCGA-B6-A0WZ	TCGA-B6-A0WZ-01	Validation	50	BLACK OR AFRICAN AMERICAN	NOT HISPANIC OR LATINO	African	0.848288	1.03538	Breast Invasive Ductal Carcinoma	Female	T2	Stage II		Positive	Positive		No					No
TCGA-B6-A0X0	TCGA-B6-A0X0-01	Discovery	54	WHITE	NOT HISPANIC OR LATINO	European	-0.00616389	-0.00298284	Adenoid Cystic Breast Cancer	Female	T1c	Stage I		Positive	Positive		No					Yes	p.Asn345Lys			No	No	No	No
TCGA-B6-A0X1	TCGA-B6-A0X1-01	Discovery	48	WHITE	NOT HISPANIC OR LATINO	European	-0.00162736	-0.00127997	Breast Invasive Ductal Carcinoma	Female	T2			Negative	Negative		Yes	p.X331_splice		LOF		No
TCGA-B6-A0X4	TCGA-B6-A0X4-01	Discovery	62	WHITE	NOT HISPANIC OR LATINO	European	-0.00572475	-0.00239293	Breast Invasive Ductal Carcinoma	Female	T2	Stage IIB		Positive	Positive		No					No
TCGA-B6-A0X5	TCGA-B6-A0X5-01	Validation	61	BLACK OR AFRICAN AMERICAN	NOT HISPANIC OR LATINO	African	0.583171	0.98093	Breast Invasive Ductal Carcinoma	Female	T2	Stage IIB		Positive	Positive		No					Yes	p.His1047Arg			Yes	No	No	Yes
TCGA-B6-A0X7	TCGA-B6-A0X7-01	Discovery	62	WHITE	NOT HISPANIC OR LATINO	European	-0.00367114	-0.00357857	Breast Invasive Ductal Carcinoma	Female	T1c	Stage X		Positive	Positive		No					Yes	p.His1047Arg			Yes	No	No	Yes
TCGA-B6-A1KC	TCGA-B6-A1KC-01	Discovery	67	WHITE	NOT HISPANIC OR LATINO	European	-0.00341723	-0.00451471	Breast Invasive Ductal Carcinoma	Female	T2	Stage IIB		Positive	Negative		No					No
TCGA-B6-A1KF	TCGA-B6-A1KF-01	Discovery	68	WHITE	NOT HISPANIC OR LATINO	European	-0.00584564	-0.00181339	Breast Invasive Ductal Carcinoma	Female	T2	Stage IIB		Negative	Negative		Yes	p.X125_splice		LOF		No
TCGA-B6-A1KI	TCGA-B6-A1KI-01	Discovery	63	WHITE	NOT HISPANIC OR LATINO	European	-0.00627695	0.000171709	Breast Invasive Ductal Carcinoma	Female	T1c	Stage I		Positive	Positive	Negative	No					Yes	p.Gln546Pro			No	No	No	No
TCGA-B6-A1KN	TCGA-B6-A1KN-01	Discovery	57	WHITE	NOT HISPANIC OR LATINO	European	-0.00428979	-0.0036584	Breast Invasive Ductal Carcinoma	Female	T4b	Stage IIIB		Negative	Negative		Yes	p.Leu265Pro		unknown		No
TCGA-B6-A2IU	TCGA-B6-A2IU-01	Validation	62	WHITE	HISPANIC OR LATINO	European	-0.166999	0.762932	Breast Invasive Lobular Carcinoma	Female	T2	Stage IIA		Positive	Positive		No					No
TCGA-B6-A3ZX	TCGA-B6-A3ZX-01	Validation	50	BLACK OR AFRICAN AMERICAN	NOT HISPANIC OR LATINO	African	1.05254	1.04075	Breast Mixed Ductal and Lobular Carcinoma	Female	T3	Stage IV		Negative	Negative		Yes	p.Val216Met		LOF		No
TCGA-B6-A400	TCGA-B6-A400-01	Validation	43	BLACK OR AFRICAN AMERICAN	NOT HISPANIC OR LATINO	African	0.749682	0.958503	Breast Invasive Ductal Carcinoma	Female	T2	Stage IIIA		Negative	Negative		Yes	p.Arg110ProfsX39		LOF		No
TCGA-B6-A401	TCGA-B6-A401-01	Validation	47	BLACK OR AFRICAN AMERICAN	NOT HISPANIC OR LATINO	African	0.639569	0.982788	Breast Invasive Ductal Carcinoma	Female	T1c	Stage IIA		Positive	Positive		Yes	p.Arg175His		GOF		Yes	p.Asn345Lys			No	No	No	No
TCGA-B6-A402	TCGA-B6-A402-01	Validation	47	BLACK OR AFRICAN AMERICAN	NOT HISPANIC OR LATINO	African	0.838438	0.985202	Breast Invasive Ductal Carcinoma	Female	T1c	Stage I		Negative	Negative		Yes	p.Arg196X		LOF		No
TCGA-B6-A408	TCGA-B6-A408-01	Validation	55	BLACK OR AFRICAN AMERICAN	NOT HISPANIC OR LATINO	African	0.974894	1.00894	Breast Mixed Ductal and Lobular Carcinoma	Female	T2	Stage IIIC		Positive	Positive	Negative	No					Yes	p.Glu542Lys			Yes	Yes	No	No
TCGA-B6-A409	TCGA-B6-A409-01	Validation	44	BLACK OR AFRICAN AMERICAN	NOT HISPANIC OR LATINO	African	1.03987	1.00745	Breast Invasive Ductal Carcinoma	Female	T1c	Stage IIIA		Negative	Negative	Negative	Yes	p.Thrhr253HisfsX11		LOF		No
TCGA-B6-A40B	TCGA-B6-A40B-01	Discovery	76	WHITE	NOT HISPANIC OR LATINO	European	-0.00432098	-0.00186856	Breast Invasive Lobular Carcinoma	Female	T1b	Stage I		Positive	Positive		No					Yes	p.Glu542Lys			Yes	Yes	No	No
TCGA-B6-A40C	TCGA-B6-A40C-01	Discovery	51	WHITE	NOT HISPANIC OR LATINO	European	-0.00391213	-0.00518318	Breast Invasive Lobular Carcinoma	Female	T3	Stage IIB		Positive	Positive		No					No
TCGA-BH-A0AU	TCGA-BH-A0AU-01	Discovery	45	WHITE	NOT HISPANIC OR LATINO	European	-0.00621494	-0.00188289	Breast Invasive Ductal Carcinoma	Female	T2	Stage IIA		Positive	Positive	Negative	No					No
TCGA-BH-A0AV	TCGA-BH-A0AV-01	Validation	52	BLACK OR AFRICAN AMERICAN		African	0.905303	1.0072	Breast Invasive Ductal Carcinoma	Female	T1c	Stage I		Negative	Negative	Negative	Yes	p.Arg248Gln		GOF		No
TCGA-BH-A0AW	TCGA-BH-A0AW-01	Discovery	56	WHITE		European	-0.00616677	-0.0031016	Breast Invasive Ductal Carcinoma	Female	T1c	Stage IIA		Positive	Negative		Yes	p.Phe270Ser		GOF		No
TCGA-BH-A0AY	TCGA-BH-A0AY-01	Discovery	62	WHITE		European	-0.00497755	-0.00185041	Breast Invasive Ductal Carcinoma	Female	T2	Stage IIA		Positive	Positive		No					No
TCGA-BH-A0AZ	TCGA-BH-A0AZ-01	Discovery	47	WHITE	NOT HISPANIC OR LATINO	European	-0.00514333	-0.00333191	Breast Invasive Ductal Carcinoma	Female	T3	Stage IIIA		Positive	Positive		No					No
TCGA-BH-A0B0	TCGA-BH-A0B0-01	Validation	56	BLACK OR AFRICAN AMERICAN		African	0.695383	0.962975	Breast Invasive Ductal Carcinoma	Female	T1c	Stage I		Positive	Positive		Yes	p.Arg175His		GOF		Yes	p.Glu545Lys			Yes	No	Yes	No
TCGA-BH-A0B1	TCGA-BH-A0B1-01	Discovery	66	WHITE		European	-0.00542055	-0.00330705	Breast Invasive Ductal Carcinoma	Female	T2	Stage IIB		Positive	Positive		No					No
TCGA-BH-A0B2	TCGA-BH-A0B2-01	Discovery				European	-0.00586371	-0.000641523	Invasive Breast Carcinoma								No					No
TCGA-BH-A0B3	TCGA-BH-A0B3-01	Discovery	53	WHITE		European	-0.00512749	-0.000240562	Breast Invasive Ductal Carcinoma	Female	T2	Stage IIB		Negative	Negative		Yes	p.Val216Met		LOF		No
TCGA-BH-A0B5	TCGA-BH-A0B5-01	Discovery	40	WHITE	NOT HISPANIC OR LATINO	European	-0.0059869	-0.00255321	Breast Invasive Lobular Carcinoma	Female	T2	Stage IIIA		Positive	Positive		No					Yes	p.Lys111del			No	No	No	No
TCGA-BH-A0B6	TCGA-BH-A0B6-01	Discovery	47	WHITE	NOT HISPANIC OR LATINO	European	-0.00659783	-0.00356973	Breast Invasive Ductal Carcinoma	Female	T1c	Stage I		Positive	Positive		No					Yes	p.Glu453Lys	p.Glu81Lys		No	No	No	No
TCGA-BH-A0B7	TCGA-BH-A0B7-01	Discovery	42	WHITE	NOT HISPANIC OR LATINO	European	-0.00653088	-0.0030066	Breast Invasive Ductal Carcinoma	Female	T2	Stage IIB		Positive	Positive		Yes	p.X187_splice		LOF		No
TCGA-BH-A0B8	TCGA-BH-A0B8-01	Discovery	64	WHITE		European	-0.00435833	-0.00200061	Breast Invasive Ductal Carcinoma	Female	T1b	Stage I		Positive	Positive	Negative	No					No
TCGA-BH-A0B9	TCGA-BH-A0B9-01	Discovery	44	WHITE		European	-0.00564186	-0.00182439	Breast Invasive Ductal Carcinoma	Female	T1c	Stage IA		Negative	Negative		Yes	p.Pro278Thr		LOF		No
TCGA-BH-A0BA	TCGA-BH-A0BA-01	Discovery	51	WHITE		European	-0.00569627	-0.00105903	Breast Mixed Ductal and Lobular Carcinoma	Female	T3	Stage IIIC		Positive	Positive		No					Yes	p.His1047Arg			Yes	No	No	Yes
TCGA-BH-A0BC	TCGA-BH-A0BC-01	Discovery	60	WHITE		European	0.000155793	-0.00154892	Breast Invasive Ductal Carcinoma	Female	T2	Stage IIIC		Positive	Positive		Yes	p.Arg248Trp		GOF		Yes	p.His1047Leu			Yes	No	No	Yes
TCGA-BH-A0BD	TCGA-BH-A0BD-01	Discovery	47	WHITE		European	-0.00583739	-0.00105165	Breast Invasive Ductal Carcinoma	Female	T1c	Stage IIA		Positive	Positive		No					Yes	p.His1047Arg			Yes	No	No	Yes
TCGA-BH-A0BF	TCGA-BH-A0BF-01	Discovery	56	WHITE	NOT HISPANIC OR LATINO	European	-0.00651621	-0.00290643	Breast Invasive Ductal Carcinoma	Female	T2	Stage IIB		Positive	Positive		Yes	p.Gly245Ser		GOF		Yes	p.Asn345Lys			No	No	No	No
TCGA-BH-A0BG	TCGA-BH-A0BG-01	Discovery	73	WHITE	NOT HISPANIC OR LATINO	European	-0.00464069	-0.00267901	Breast Invasive Ductal Carcinoma	Female	T1	Stage I		Negative	Negative		Yes	p.Leu201PhefsX8		LOF		No
TCGA-BH-A0BJ	TCGA-BH-A0BJ-01	Discovery	41	WHITE		European	-0.00475166	-0.00313322	Breast Invasive Ductal Carcinoma	Female	T2	Stage IIB		Positive	Positive		No					Yes	p.Asn345Lys			No	No	No	No
TCGA-BH-A0BL	TCGA-BH-A0BL-01	Discovery	35	WHITE	NOT HISPANIC OR LATINO	European	-0.00502456	-0.00302246	Breast Invasive Ductal Carcinoma	Female	T1c	Stage I		Negative	Negative		Yes	p.Pro151His		LOF		No
TCGA-BH-A0BM	TCGA-BH-A0BM-01	Discovery	54	WHITE		European	-0.00613777	-0.00241133	Breast Invasive Ductal Carcinoma	Female	T2	Stage IIB		Positive	Negative		No					Yes	p.Asn345Lys			No	No	No	No
TCGA-BH-A0BO	TCGA-BH-A0BO-01	Discovery	54	WHITE	NOT HISPANIC OR LATINO	European	-0.00596044	-0.00309114	Breast Invasive Ductal Carcinoma	Female	T1b	Stage I		Positive	Positive		No					Yes	p.His1047Arg			Yes	No	No	Yes
TCGA-BH-A0BP	TCGA-BH-A0BP-01	Discovery	76	WHITE	NOT HISPANIC OR LATINO	European	-0.0054428	-0.00253965	Breast Invasive Ductal Carcinoma	Female	T1c	Stage I		Positive	Positive		Yes	p.Lys132Asn		GOF		No
TCGA-BH-A0BQ	TCGA-BH-A0BQ-01	Discovery	39	WHITE	NOT HISPANIC OR LATINO	European	-0.00563441	-0.00262715	Breast Invasive Ductal Carcinoma	Female	T1c	Stage I		Positive	Positive		No					Yes	p.Glu545Lys			Yes	No	Yes	No
TCGA-BH-A0BR	TCGA-BH-A0BR-01	Discovery	59	WHITE	NOT HISPANIC OR LATINO	European	-0.00632431	-0.00129428	Breast Invasive Ductal Carcinoma	Female	T1c	Stage I		Positive	Positive		Yes	p.Val274Phe		LOF		No
TCGA-BH-A0BS	TCGA-BH-A0BS-01	Discovery	55	WHITE	NOT HISPANIC OR LATINO	European	-0.0040973	-0.00239562	Breast Invasive Ductal Carcinoma	Female	T3	Stage IIIA		Positive	Positive	Negative	No					No
TCGA-BH-A0BT	TCGA-BH-A0BT-01	Discovery	56	WHITE	NOT HISPANIC OR LATINO	European	-0.00530611	-0.0024613	Breast Invasive Ductal Carcinoma	Female	T1c	Stage IIA		Positive	Positive		Yes	p.Arg158Gly		LOF****		Yes	p.His1047Arg	p.Pro366Arg		Yes	No	No	Yes
TCGA-BH-A0BV	TCGA-BH-A0BV-01	Discovery	78	WHITE		European	-0.00671295	-0.00376663	Breast Invasive Ductal Carcinoma	Female	T2	Stage IIB		Positive	Positive		No					Yes	p.Glu545Lys			Yes	No	Yes	No
TCGA-BH-A0BW	TCGA-BH-A0BW-01	Validation	71	BLACK OR AFRICAN AMERICAN	NOT HISPANIC OR LATINO	African	0.860619	1.02079	Breast Invasive Ductal Carcinoma	Female	T1c	Stage I		Negative	Negative	Negative	Yes	p.Thrhr125=				No
TCGA-BH-A0BZ	TCGA-BH-A0BZ-01	Discovery	59	WHITE	NOT HISPANIC OR LATINO	European	-0.00371894	-0.00187031	Breast Invasive Ductal Carcinoma	Female	T3	Stage IIIA		Positive	Positive		No					No
TCGA-BH-A0C0	TCGA-BH-A0C0-01	Discovery	62	WHITE		European	-0.00274402	-0.00144757	Breast Invasive Ductal Carcinoma	Female	T1c	Stage IIA		Positive	Positive	Positive	Yes	p.Arg110ValfsX13		LOF		No
TCGA-BH-A0C1	TCGA-BH-A0C1-01	Discovery	61	WHITE	NOT HISPANIC OR LATINO	European	-0.00545725	-0.00410288	Breast Invasive Lobular Carcinoma	Female	T3	Stage IIIA		Positive	Positive		No					No
TCGA-BH-A0C3	TCGA-BH-A0C3-01	Discovery	47	WHITE		European	-0.00522962	-0.00027659	Breast Mixed Ductal and Lobular Carcinoma	Female	T1c	Stage I		Positive	Negative		Yes	p.Gly187Ser		unknown		No
TCGA-BH-A0C7	TCGA-BH-A0C7-01	Discovery	48	WHITE	NOT HISPANIC OR LATINO	European	-0.00558301	-0.00100449	Breast Invasive Ductal Carcinoma	Female	T2	Stage IIB		Positive	Negative	Positive	No					No
TCGA-BH-A0DE	TCGA-BH-A0DE-01	Discovery	62	WHITE	NOT HISPANIC OR LATINO	European	-0.00558482	-0.00302142	Breast Invasive Ductal Carcinoma	Female	T2	Stage IIA		Positive	Positive		No					Yes	p.Glu545Ala			Yes	No	Yes	No
TCGA-BH-A0DG	TCGA-BH-A0DG-01	Validation	30	BLACK OR AFRICAN AMERICAN	NOT HISPANIC OR LATINO	African	1.00849	0.970664	Breast Invasive Ductal Carcinoma	Female	T2	Stage IIA		Positive	Negative		No					No
TCGA-BH-A0DH	TCGA-BH-A0DH-01	Discovery	63	WHITE		European	-0.00450237	-0.0031426	Breast Invasive Ductal Carcinoma	Female	T2	Stage IIB		Positive	Positive		No					No
TCGA-BH-A0DI	TCGA-BH-A0DI-01	Discovery	63	WHITE	NOT HISPANIC OR LATINO	European	-0.00470014	-0.00120418	Breast Invasive Ductal Carcinoma	Female	T2	Stage IIB		Positive	Positive		Yes	p.Ile255Asn		unknown		No
TCGA-BH-A0DK	TCGA-BH-A0DK-01	Discovery	49	WHITE		European	-0.00507252	-0.00260882	Breast Invasive Ductal Carcinoma	Female	T2	Stage IIA		Positive	Positive		No					Yes	p.Cys420Arg			No	No	No	No
TCGA-BH-A0DL	TCGA-BH-A0DL-01	Discovery	64	WHITE	NOT HISPANIC OR LATINO	European	-0.00563671	-0.0015678	Metaplastic Breast Cancer	Female	T2	Stage IIA		Positive	Negative		Yes	p.Glu286Ala		LOF		Yes	p.His1047Arg			Yes	No	No	Yes
TCGA-BH-A0DO	TCGA-BH-A0DO-01	Discovery	78	WHITE	NOT HISPANIC OR LATINO	European	-0.00565217	-0.00115741	Breast Invasive Ductal Carcinoma	Female	T1c	Stage I		Positive	Positive		No					Yes	p.Met1043Ile			No	No	No	No
TCGA-BH-A0DP	TCGA-BH-A0DP-01	Discovery	60	WHITE		European	-0.00641657	-0.00168278	Breast Invasive Lobular Carcinoma	Female	T3	Stage IIB		Positive	Positive		No					Yes	p.Glu542Lys			Yes	Yes	No	No
TCGA-BH-A0DQ	TCGA-BH-A0DQ-01	Discovery	42	WHITE		European	-0.00611856	-0.00486113	Breast Invasive Ductal Carcinoma	Female	T2	Stage IIB		Positive	Positive		No					No
TCGA-BH-A0DS	TCGA-BH-A0DS-01	Discovery	71	WHITE		European	-0.00589028	-2.59427e-07	Breast Invasive Ductal Carcinoma	Female	T2	Stage IIIA		Positive	Positive		No					No
TCGA-BH-A0DT	TCGA-BH-A0DT-01	Discovery	41	WHITE		European	-0.0047328	-0.00401711	Breast Invasive Ductal Carcinoma	Female	T1c	Stage IIA		Positive	Positive		No					Yes	p.Glu545Lys			Yes	No	Yes	No
TCGA-BH-A0DV	TCGA-BH-A0DV-01	Discovery	54	WHITE		European	-0.00400168	-0.00161673	Breast Invasive Ductal Carcinoma	Female	T2	Stage IIIA		Positive	Positive		No					Yes	p.Glu545Lys			Yes	No	Yes	No
TCGA-BH-A0DX	TCGA-BH-A0DX-01	Discovery	62	WHITE	NOT HISPANIC OR LATINO	European	-0.00609841	-0.00146654	Breast Invasive Ductal Carcinoma	Female	T1b	Stage I		Positive	Positive		No					Yes	p.Glu545Lys			Yes	No	Yes	No
TCGA-BH-A0DZ	TCGA-BH-A0DZ-01	Discovery	43	WHITE		European	-0.00584536	-0.00496896	Breast Invasive Ductal Carcinoma	Female	T2	Stage IIB		Positive	Positive		Yes	p.Glu258Gln		LOF		No
TCGA-BH-A0E0	TCGA-BH-A0E0-01	Discovery	38	WHITE		European	-0.00743961	-0.00295845	Breast Invasive Ductal Carcinoma	Female	T3	Stage IIIC		Negative	Negative		Yes	p.Arg175His		GOF		No
TCGA-BH-A0E1	TCGA-BH-A0E1-01	Validation	52	WHITE		European	-0.17563	0.899114	Breast Invasive Ductal Carcinoma	Female	T2	Stage IIB		Positive	Positive	Negative	No					No
TCGA-BH-A0E2	TCGA-BH-A0E2-01	Validation	49	BLACK OR AFRICAN AMERICAN		African	1.04976	0.985984	Breast Invasive Ductal Carcinoma	Female	T2	Stage IIIA		Positive	Positive		No					No
TCGA-BH-A0E6	TCGA-BH-A0E6-01	Discovery	69	WHITE		European	-0.0051349	-0.00325175	Breast Invasive Ductal Carcinoma	Female	T1c	Stage IA		Negative	Negative	Negative	Yes	p.Asn239X		LOF		No
TCGA-BH-A0E7	TCGA-BH-A0E7-01	Discovery	79	WHITE		European	-0.00524563	-0.00303008	Breast Invasive Ductal Carcinoma	Female	T2	Stage IIB		Positive	Positive		No					No
TCGA-BH-A0E9	TCGA-BH-A0E9-01	Discovery	53	WHITE		European	-0.00548264	-0.00223085	Breast Invasive Lobular Carcinoma	Female	T2	Stage IIB		Positive	Positive		No					No
TCGA-BH-A0EA	TCGA-BH-A0EA-01	Discovery	72	WHITE	NOT HISPANIC OR LATINO	European	-0.00505572	-0.00196951	Breast Invasive Ductal Carcinoma	Female	T1c	Stage IIA		Positive	Positive		No					Yes	p.His1047Arg			Yes	No	No	Yes
TCGA-BH-A0EB	TCGA-BH-A0EB-01	Discovery	69	WHITE		European	-0.00520972	-0.0012963	Breast Invasive Ductal Carcinoma	Female	T1c	Stage IA		Positive	Positive	Negative	No					Yes	p.His1047Arg			Yes	No	No	Yes
TCGA-BH-A0EE	TCGA-BH-A0EE-01	Discovery	68	WHITE		European	-0.00415996	-0.0015379	Breast Invasive Ductal Carcinoma	Female	T3	Stage IIB		Negative	Negative		Yes	p.His178ProfsX69		LOF		Yes	p.Leu766Phe			No	No	No	No
TCGA-BH-A0EI	TCGA-BH-A0EI-01	Validation	51	WHITE	NOT HISPANIC OR LATINO	European	-0.204952	0.917009	Breast Invasive Ductal Carcinoma	Female	T1c	Stage IIA		Positive	Positive		No					No
TCGA-BH-A0GY	TCGA-BH-A0GY-01	Discovery	67	WHITE		European	-0.00677739	-0.00379637	Breast Invasive Ductal Carcinoma	Female	T2	Stage IIA		Positive	Positive		Yes	p.Arg175His		GOF		Yes	p.His1047Arg			Yes	No	No	Yes
TCGA-BH-A0GZ	TCGA-BH-A0GZ-01	Discovery	62	WHITE		European	-0.00528178	-0.00324571	Breast Invasive Ductal Carcinoma	Female	T1c	Stage IIA		Positive	Positive	Negative	No					No
TCGA-BH-A0H0	TCGA-BH-A0H0-01	Discovery	69	WHITE		European	-0.00586295	-0.00215487	Breast Invasive Ductal Carcinoma	Female	T1c	Stage IA		Positive	Positive		No					No
TCGA-BH-A0H3	TCGA-BH-A0H3-01	Discovery	46	WHITE	NOT HISPANIC OR LATINO	European	-0.00593468	-0.00369943	Breast Invasive Ductal Carcinoma	Female	T1c	Stage I		Positive	Positive	Negative	No					Yes	p.Asn345Lys			No	No	No	No
TCGA-BH-A0H5	TCGA-BH-A0H5-01	Discovery	45	WHITE	NOT HISPANIC OR LATINO	European	-0.00571289	-0.00322393	Breast Invasive Ductal Carcinoma	Female	T1c	Stage I		Positive	Positive	Negative	No					No
TCGA-BH-A0H6	TCGA-BH-A0H6-01	Discovery	82	WHITE		European	-0.00551059	-0.00380486	Breast Invasive Ductal Carcinoma	Female	T1b	Stage I		Positive	Positive		No					No
TCGA-BH-A0H7	TCGA-BH-A0H7-01	Discovery	65	WHITE		European	-0.00321702	-0.0037771	Breast Invasive Ductal Carcinoma	Female	T1c	Stage IIIA		Positive	Positive		Yes	p.Gly245Asp		GOF		No
TCGA-BH-A0H9	TCGA-BH-A0H9-01	Discovery	69	WHITE		European	-0.00278445	0.00118434	Breast Invasive Ductal Carcinoma	Female	T2	Stage IIA		Positive	Positive	Negative	No					Yes	p.Gly1007Arg			No	No	No	No
TCGA-BH-A0HA	TCGA-BH-A0HA-01	Discovery	31	WHITE	NOT HISPANIC OR LATINO	European	-0.00605001	-0.00381597	Breast Invasive Ductal Carcinoma	Female	T1c	Stage I		Positive	Positive	Negative	No					Yes	p.Glu110del			No	No	No	No
TCGA-BH-A0HB	TCGA-BH-A0HB-01	Discovery	55	WHITE		European	-0.00581328	-0.00354212	Breast Invasive Ductal Carcinoma	Female	T1c	Stage IA		Positive	Positive	Negative	No					No
TCGA-BH-A0HF	TCGA-BH-A0HF-01	Discovery	77	WHITE		European	-0.00286561	-0.000796249	Breast Invasive Ductal Carcinoma	Female	T1c	Stage IA		Positive	Positive		No					Yes	p.Glu542Lys			Yes	Yes	No	No
TCGA-BH-A0HI	TCGA-BH-A0HI-01	Discovery	78	WHITE		European	-0.00551733	0.000922057	Breast Invasive Ductal Carcinoma	Female	T1c	Stage IA		Positive	Positive		No					Yes	p.Glu545Lys			Yes	No	Yes	No
TCGA-BH-A0HK	TCGA-BH-A0HK-01	Discovery	81	WHITE		European	-0.00499795	-0.00226948	Breast Invasive Ductal Carcinoma	Female	T2	Stage IIB		Positive	Negative		No					No
TCGA-BH-A0HL	TCGA-BH-A0HL-01	Discovery	56	WHITE		European	-0.00554618	-0.00301923	Breast Invasive Ductal Carcinoma	Female	T2	Stage IIB		Positive	Positive	Negative	No					No
TCGA-BH-A0HN	TCGA-BH-A0HN-01	Discovery	67	WHITE		European	-0.00401833	-0.00153515	Breast Invasive Ductal Carcinoma	Female	T1c	Stage IA		Positive	Positive	Negative	No					Yes	p.Asn345Lys			No	No	No	No
TCGA-BH-A0HO	TCGA-BH-A0HO-01	Discovery	48	WHITE		European	-0.00582976	-0.00275624	Breast Invasive Ductal Carcinoma	Female	T1c	Stage IIA		Positive	Positive		No					No
TCGA-BH-A0HP	TCGA-BH-A0HP-01	Discovery	65	WHITE		European	-0.00546498	-0.00282258	Breast Invasive Lobular Carcinoma	Female	T3	Stage IIIA		Positive	Negative		No					No
TCGA-BH-A0HQ	TCGA-BH-A0HQ-01	Discovery	56	WHITE		European	-0.0060617	-0.00302455	Breast Invasive Ductal Carcinoma	Female	T2	Stage IIA		Positive	Positive		No					No
TCGA-BH-A0HU	TCGA-BH-A0HU-01	Discovery	52	WHITE		European	-0.00525656	-0.00221292	Breast Invasive Ductal Carcinoma	Female	T1c	Stage IA		Positive	Positive		No					Yes	p.Gly106_Arg108del			No	No	No	No
TCGA-BH-A0HW	TCGA-BH-A0HW-01	Validation	62	ASIAN		Asian	0.371287	-0.00988285	Breast Invasive Ductal Carcinoma	Female	T1c	Stage IA		Positive	Negative	Negative	No					No
TCGA-BH-A0HX	TCGA-BH-A0HX-01	Validation	54	WHITE		European	-0.167082	0.933924	Breast Invasive Ductal Carcinoma	Female	T2	Stage IIB		Positive	Positive		Yes	p.Cys135Trp		LOF		No
TCGA-BH-A0HY	TCGA-BH-A0HY-01	Discovery	60	WHITE	NOT HISPANIC OR LATINO	European	-0.00371757	-0.00248212	Breast Invasive Ductal Carcinoma	Female	T1c	Stage I		Positive	Negative		Yes	p.Gly245Asp		GOF		No
TCGA-BH-A0RX	TCGA-BH-A0RX-01	Discovery	59	WHITE		European	-0.0045111	-0.00167599	Breast Invasive Ductal Carcinoma	Female	T2	Stage IIA		Negative	Negative		Yes	p.Arg342X		LOF		No
TCGA-BH-A0W3	TCGA-BH-A0W3-01	Discovery	58	WHITE	NOT HISPANIC OR LATINO	European	-0.00613375	-0.00172751	Breast Invasive Ductal Carcinoma	Female	T1c	Stage IIA		Positive	Positive	Negative	No					Yes	p.Glu542Lys			Yes	Yes	No	No
TCGA-BH-A0W4	TCGA-BH-A0W4-01	Discovery	46	WHITE	NOT HISPANIC OR LATINO	European	-0.00599949	-0.00154037	Breast Invasive Ductal Carcinoma	Female	T2	Stage IIA		Positive	Positive		No					No
TCGA-BH-A0W5	TCGA-BH-A0W5-01	Discovery	77	WHITE	NOT HISPANIC OR LATINO	European	-0.00685624	-0.00341417	Breast Invasive Ductal Carcinoma	Female	T1c	Stage IIA		Positive	Positive	Equivocal	No					Yes	p.His1047Arg			Yes	No	No	Yes
TCGA-BH-A0W7	TCGA-BH-A0W7-01	Discovery	49	WHITE	NOT HISPANIC OR LATINO	European	-0.00379185	-0.0011851	Breast Invasive Ductal Carcinoma	Female	T1c	Stage I		Positive	Positive		No					Yes	p.His1047Arg	p.Glu726Lys		Yes	No	No	Yes
TCGA-BH-A0WA	TCGA-BH-A0WA-01	Discovery	82	WHITE	NOT HISPANIC OR LATINO	European	-0.00713816	-0.00279686	Metaplastic Breast Cancer	Female	T1c	Stage I		Negative	Negative		Yes	p.Ser241Cys		LOF		No
TCGA-BH-A18F	TCGA-BH-A18F-01	Discovery	50	WHITE	NOT HISPANIC OR LATINO	European	-0.00534592	0.00202974	Breast Invasive Ductal Carcinoma	Female	T2	Stage IIA		Positive	Positive		No					Yes	p.Gln546Lys	p.His1047Arg		No	No	No	No
TCGA-BH-A18G	TCGA-BH-A18G-01	Discovery	81	WHITE	NOT HISPANIC OR LATINO	European	-0.00409365	-0.000499091	Breast Invasive Ductal Carcinoma	Female	T1c	Stage IA		Negative	Negative		No					No
TCGA-BH-A18H	TCGA-BH-A18H-01	Discovery	63	WHITE	NOT HISPANIC OR LATINO	European	-0.00597425	-0.00172482	Breast Invasive Ductal Carcinoma	Female	T1b	Stage IA		Positive	Positive	Equivocal	Yes	p.Gln331X		LOF		Yes	p.Glu1037Lys			No	No	No	No
TCGA-BH-A18I	TCGA-BH-A18I-01	Discovery	53	WHITE	NOT HISPANIC OR LATINO	European	-0.00635569	-0.00254997	Breast Invasive Ductal Carcinoma	Female	T1c	Stage IIA		Positive	Positive		No					Yes	p.Glu542Lys			Yes	Yes	No	No
TCGA-BH-A18J	TCGA-BH-A18J-01	Discovery	56	WHITE	NOT HISPANIC OR LATINO	European	-0.00307145	-0.00210713	Breast Invasive Ductal Carcinoma	Female	T4b	Stage IV		Positive	Positive		No					Yes	p.Glu545Lys			Yes	No	Yes	No
TCGA-BH-A18K	TCGA-BH-A18K-01	Discovery	46	WHITE	NOT HISPANIC OR LATINO	European	-0.00600217	-0.00418247	Breast Invasive Ductal Carcinoma	Female	T1	Stage I		Positive	Positive		No					No
TCGA-BH-A18L	TCGA-BH-A18L-01	Discovery	50	WHITE	NOT HISPANIC OR LATINO	European	-0.00489256	-0.000943126	Breast Invasive Ductal Carcinoma	Female	T3	Stage IIIA		Positive	Positive		No					No
TCGA-BH-A18M	TCGA-BH-A18M-01	Discovery	39	WHITE	NOT HISPANIC OR LATINO	European	-0.00460849	-0.0037183	Breast Invasive Ductal Carcinoma	Female	T3	Stage IIIA		Positive	Positive	Positive	No					No
TCGA-BH-A18N	TCGA-BH-A18N-01	Discovery	88	WHITE	NOT HISPANIC OR LATINO	European	-0.00263985	-0.00192797	Breast Invasive Ductal Carcinoma	Female	T2	Stage IIA		Positive	Positive		No					No
TCGA-BH-A18Q	TCGA-BH-A18Q-01	Discovery	56	WHITE	NOT HISPANIC OR LATINO	European	-0.00534539	-0.00135401	Breast Invasive Ductal Carcinoma	Female	T2	Stage IIB		Negative	Negative	Negative	Yes	p.Pro77CysfsX73		LOF		No
TCGA-BH-A18R	TCGA-BH-A18R-01	Discovery	50	WHITE	NOT HISPANIC OR LATINO	European	-0.0039941	-0.00279878	Breast Invasive Ductal Carcinoma	Female	T2b	Stage IIA		Indeterminate	Negative	Positive	No					No
TCGA-BH-A18S	TCGA-BH-A18S-01	Discovery	79	WHITE	NOT HISPANIC OR LATINO	European	-0.00583916	-0.0022404	Breast Invasive Ductal Carcinoma	Female	T1c	Stage I		Positive	Positive		No					No
TCGA-BH-A18T	TCGA-BH-A18T-01	Discovery	70	WHITE	NOT HISPANIC OR LATINO	European	-0.00679969	-0.00310082	Breast Invasive Ductal Carcinoma	Female	T2	Stage IIA		Negative	Negative	Negative	Yes	p.Tyr107Asp		unknown		No
TCGA-BH-A18U	TCGA-BH-A18U-01	Discovery	72	WHITE	NOT HISPANIC OR LATINO	European	-0.00579795	-0.00210464	Breast Invasive Ductal Carcinoma	Female	T2	Stage IIIA		Positive	Positive		Yes	p.Glu286Lys	p.Glu285ArgfsX54	LOF	LOF	No
TCGA-BH-A18V	TCGA-BH-A18V-01	Discovery	48	WHITE	NOT HISPANIC OR LATINO	European	-0.00538672	-0.00272438	Breast	Female	T2	Stage IIB		Negative	Negative		Yes	p.Glu56X		LOF		No
TCGA-BH-A1EN	TCGA-BH-A1EN-01	Discovery	78	WHITE	NOT HISPANIC OR LATINO	European	-0.00369637	-0.00280768	Breast Invasive Ductal Carcinoma	Female	T2	Stage IIA		Negative	Negative		No					No
TCGA-BH-A1EO	TCGA-BH-A1EO-01	Discovery	68	WHITE	NOT HISPANIC OR LATINO	European	-0.004382	-0.0024205	Breast Mixed Ductal and Lobular Carcinoma	Female	T1c	Stage IIA		Positive	Positive		No					No
TCGA-BH-A1ES	TCGA-BH-A1ES-06	Discovery	35	WHITE	NOT HISPANIC OR LATINO	European	-0.00674185	-0.00398207	Breast	Female	T2	Stage IIB		Positive	Positive		No					No
TCGA-BH-A1ET	TCGA-BH-A1ET-01	Discovery	55	WHITE	NOT HISPANIC OR LATINO	European	-0.00568408	-0.00214422	Breast Invasive Ductal Carcinoma	Female	T1	Stage I		Positive	Positive		No					Yes	p.Glu542Lys			Yes	Yes	No	No
TCGA-BH-A1EU	TCGA-BH-A1EU-01	Discovery	83	WHITE	NOT HISPANIC OR LATINO	European	-0.0065811	-0.00433	Breast Invasive Ductal Carcinoma	Female	T1	Stage I		Positive	Positive		No					Yes	p.His1047Leu			Yes	No	No	Yes
TCGA-BH-A1EV	TCGA-BH-A1EV-01	Discovery	45	WHITE	NOT HISPANIC OR LATINO	European	-0.00582738	-0.00167106	Breast Invasive Ductal Carcinoma	Female	T3	Stage IIIA		Positive	Positive		No					No
TCGA-BH-A1EW	TCGA-BH-A1EW-01	Discovery	38	WHITE	NOT HISPANIC OR LATINO	European	-0.00634021	-0.00183081	Breast Invasive Ductal Carcinoma	Female	T2	Stage IIA		Negative	Negative		No					No
TCGA-BH-A1EX	TCGA-BH-A1EX-01	Validation	67	WHITE	NOT HISPANIC OR LATINO	Admixed	0.282331	-0.00622368	Breast Invasive Ductal Carcinoma	Female	T2	Stage IIB		Positive	Positive	Negative	No					No
TCGA-BH-A1EY	TCGA-BH-A1EY-01	Discovery	79	WHITE	NOT HISPANIC OR LATINO	European	-0.00284655	-0.00427796	Breast Invasive Ductal Carcinoma	Female	T2	Stage IIA		Positive	Positive		Yes	p.Tyr126Cys		GOF		No
TCGA-BH-A1F0	TCGA-BH-A1F0-01	Discovery	80	WHITE	NOT HISPANIC OR LATINO	European	-0.00564273	-0.00343389	Breast Invasive Ductal Carcinoma	Female	T1a	Stage IIA		Negative	Indeterminate		Yes	p.Val147LeufsX23		LOF		No
TCGA-BH-A1F2	TCGA-BH-A1F2-01	Discovery	53	WHITE	NOT HISPANIC OR LATINO	European	-0.00374163	-0.000612881	Paget Disease of the Nipple	Female	T4b	Stage IIIB		Positive	Positive		Yes	p.Glu285Lys		LOF		No
TCGA-BH-A1F5	TCGA-BH-A1F5-01	Discovery	62	WHITE	NOT HISPANIC OR LATINO	European	-0.00494755	-0.000827728	Breast Invasive Ductal Carcinoma	Female	T1c	Stage IIA		Positive	Positive		No					No
TCGA-BH-A1F6	TCGA-BH-A1F6-01	Discovery	51	WHITE	NOT HISPANIC OR LATINO	European	-0.0056978	-0.0026317	Breast Invasive Ductal Carcinoma	Female	T4d			Negative	Negative		Yes	p.Ser127Pro		unknown		No
TCGA-BH-A1F8	TCGA-BH-A1F8-01	Discovery	90	WHITE	NOT HISPANIC OR LATINO	European	-0.00662989	-0.00249499	Breast Invasive Ductal Carcinoma	Female	T4b	Stage IIIB		Positive	Positive		No					Yes	p.His1047Arg			Yes	No	No	Yes
TCGA-BH-A1FB	TCGA-BH-A1FB-01	Discovery	60	WHITE	NOT HISPANIC OR LATINO	European	-0.00154127	-0.000480337	Breast Invasive Ductal Carcinoma	Female	T2	Stage IIB		Positive	Positive		No					No
TCGA-BH-A1FC	TCGA-BH-A1FC-01	Validation	78	BLACK OR AFRICAN AMERICAN	NOT HISPANIC OR LATINO	African	1.16687	0.983358	Breast Invasive Ductal Carcinoma	Female	T1c	Stage IIA		Negative	Negative		Yes	p.X225_splice		LOF		No
TCGA-BH-A1FD	TCGA-BH-A1FD-01	Discovery	68	WHITE	NOT HISPANIC OR LATINO	European	-0.00734285	-0.00357211	Breast Invasive Ductal Carcinoma	Female	T1c	Stage I		Positive	Positive		Yes	p.Val173Leu		GOF		No
TCGA-BH-A1FE	TCGA-BH-A1FE-01	Discovery	31	WHITE	NOT HISPANIC OR LATINO	European	-0.00648099	-0.00146016	Breast Invasive Ductal Carcinoma	Female	T2	Stage IIB		Positive	Positive		Yes	p.Asn247Ile		GOF		Yes	p.Lys111Glu			No	No	No	No
TCGA-BH-A1FG	TCGA-BH-A1FG-01	Discovery	88	WHITE	NOT HISPANIC OR LATINO	European	-0.00431877	-0.00236507	Breast Invasive Ductal Carcinoma	Female	T1c	Stage I		Positive	Positive		No					No
TCGA-BH-A1FH	TCGA-BH-A1FH-01	Discovery	47	WHITE	NOT HISPANIC OR LATINO	European	-0.00702975	-0.00253007	Breast Invasive Ductal Carcinoma	Female	T2	Stage IV		Positive	Negative		Yes	p.Arg337Leu		LOF		No
TCGA-BH-A1FJ	TCGA-BH-A1FJ-01	Discovery	66	WHITE	NOT HISPANIC OR LATINO	European	-0.00591258	-0.000737709	Breast Invasive Ductal Carcinoma	Female	T3	Stage IIIA		Negative	Positive		No					No
TCGA-BH-A1FL	TCGA-BH-A1FL-01	Discovery	69	WHITE	NOT HISPANIC OR LATINO	European	-0.00600649	-0.00335477	Breast Invasive Ductal Carcinoma	Female	T2	Stage IIB		Positive	Positive		No					No
TCGA-BH-A1FM	TCGA-BH-A1FM-01	Discovery	44	WHITE	NOT HISPANIC OR LATINO	European	-0.00590807	-0.00241297	Breast Invasive Ductal Carcinoma	Female	T2	Stage IIIA		Positive	Negative		No					No
TCGA-BH-A1FN	TCGA-BH-A1FN-01	Discovery	34	WHITE	NOT HISPANIC OR LATINO	European	-0.00612658	-0.0028479	Breast Invasive Ductal Carcinoma	Female	T2	Stage IIA		Positive	Positive		Yes	p.Arg280Thrhr		GOF		No
TCGA-BH-A1FR	TCGA-BH-A1FR-01	Discovery	73	WHITE	NOT HISPANIC OR LATINO	European	-0.00599243	-0.00138631	Breast Invasive Ductal Carcinoma	Female	T4b	Stage IIIB		Positive	Positive		No					No
TCGA-BH-A1FU	TCGA-BH-A1FU-01	Discovery	44	WHITE	NOT HISPANIC OR LATINO	European	-0.00402356	0.00184828	Breast Invasive Ductal Carcinoma	Female	T1c	Stage IA		Negative	Negative		Yes	p.Arg175His		GOF		No
TCGA-BH-A201	TCGA-BH-A201-01	Discovery	64	WHITE	NOT HISPANIC OR LATINO	European	-0.00595188	-0.00260135	Breast Invasive Ductal Carcinoma	Female	T1	Stage IA		Positive	Positive		No					No
TCGA-BH-A202	TCGA-BH-A202-01	Discovery	60	WHITE	NOT HISPANIC OR LATINO	European	-0.0051105	-0.00246831	Breast Invasive Ductal Carcinoma	Female	T2	Stage II		Positive	Positive		Yes	p.Arg213X		LOF		Yes	p.His1047Arg	p.Glu365Val		Yes	No	No	Yes
TCGA-BH-A203	TCGA-BH-A203-01	Discovery	78	WHITE	NOT HISPANIC OR LATINO	European	-0.00372965	-0.00395927	Breast Invasive Ductal Carcinoma	Female	T2	Stage IIB					Yes	p.Arg273His		GOF		Yes	p.His1047Arg			Yes	No	No	Yes
TCGA-BH-A204	TCGA-BH-A204-01	Discovery	80	WHITE	NOT HISPANIC OR LATINO	European	-0.00501544	-0.000944848	Breast Invasive Ductal Carcinoma	Female	T2	Stage IIB					No					No
TCGA-BH-A208	TCGA-BH-A208-01	Discovery	48	WHITE	NOT HISPANIC OR LATINO	European	-0.00565153	-0.00198439	Breast Invasive Ductal Carcinoma	Female	T2	Stage IIB					Yes	p.X187_splice		LOF		Yes	p.His1047Arg			Yes	No	No	Yes
TCGA-BH-A209	TCGA-BH-A209-01	Validation	77	BLACK OR AFRICAN AMERICAN	NOT HISPANIC OR LATINO	African	1.02444	0.975447	Breast Invasive Ductal Carcinoma	Female	T1c	Stage I		Positive	Positive		No					No
TCGA-BH-A28O	TCGA-BH-A28O-01	Discovery	50	WHITE	NOT HISPANIC OR LATINO	European	-0.00547586	0.000727613	Breast Invasive Lobular Carcinoma	Female	T3a	Stage IIIC		Positive	Positive		No					No
TCGA-BH-A28Q	TCGA-BH-A28Q-01	Discovery	46	WHITE	NOT HISPANIC OR LATINO	European	-0.00524976	-0.000784377	Breast Invasive Lobular Carcinoma	Female	T2	Stage IIB		Positive	Positive	Indeterminate	No					No
TCGA-BH-A2L8	TCGA-BH-A2L8-01	Discovery	45	WHITE	NOT HISPANIC OR LATINO	European	-0.00591422	-0.0058863	Breast Invasive Lobular Carcinoma	Female	T2	Stage IIA		Positive	Positive	Negative	No					Yes	p.Gly1049Arg			No	No	No	No
TCGA-BH-A42T	TCGA-BH-A42T-01	Validation	75	BLACK OR AFRICAN AMERICAN	NOT HISPANIC OR LATINO	African	0.84164	0.953016	Breast Invasive Lobular Carcinoma	Female	T2	Stage IIA		Positive	Positive	Equivocal	No					Yes	p.His1047Arg			Yes	No	No	Yes
TCGA-BH-A42U	TCGA-BH-A42U-01	Validation	80	BLACK OR AFRICAN AMERICAN	NOT HISPANIC OR LATINO	African	1.15754	1.03913	Breast Invasive Lobular Carcinoma	Female	T2	Stage IIA		Negative	Negative		No					No
TCGA-BH-A42V	TCGA-BH-A42V-01	Validation	41	BLACK OR AFRICAN AMERICAN	NOT HISPANIC OR LATINO	African	1.04256	1.05352	Breast Invasive Ductal Carcinoma	Female	T1c	Stage IB		Positive	Positive		No					Yes	p.Glu545Lys			Yes	No	Yes	No
TCGA-BH-A5IZ	TCGA-BH-A5IZ-01	Validation	51	BLACK OR AFRICAN AMERICAN	NOT HISPANIC OR LATINO	African	1.07546	1.04602	Breast Invasive Ductal Carcinoma	Female	T2	Stage IIB		Positive	Negative	Negative	Yes	p.Arg273His		GOF		No
TCGA-BH-A5J0	TCGA-BH-A5J0-01	Validation	63	BLACK OR AFRICAN AMERICAN	NOT HISPANIC OR LATINO	African	0.9121	0.947328	Breast Invasive Ductal Carcinoma	Female	T1c	Stage IA		Positive	Positive		Yes	p.Glu285Lys		LOF		Yes	p.Glu542Lys			Yes	Yes	No	No
TCGA-BH-A6R8	TCGA-BH-A6R8-01	Validation	46	BLACK OR AFRICAN AMERICAN	NOT HISPANIC OR LATINO	African	0.97099	0.968816	Breast Invasive Ductal Carcinoma	Female	T2	Stage IIA		Positive	Positive	Negative	No					No
TCGA-BH-A6R9	TCGA-BH-A6R9-01	Discovery	61	WHITE	NOT HISPANIC OR LATINO	European	-0.00679153	-0.00404076	Metaplastic Breast Cancer	Female	T2	Stage IIA		Negative	Positive		No					No
TCGA-BH-A8FY	TCGA-BH-A8FY-01	Discovery	87	WHITE	NOT HISPANIC OR LATINO	European	-0.00603663	4.0238e-05	Breast Invasive Lobular Carcinoma	Female	T1c	Stage IA		Positive	Positive		No					No
TCGA-BH-A8FZ	TCGA-BH-A8FZ-01	Discovery	58	WHITE	NOT HISPANIC OR LATINO	European	-0.00623595	-0.00276646	Breast Invasive Lobular Carcinoma	Female	T1b	Stage IA		Positive	Positive		No					No
TCGA-BH-A8G0	TCGA-BH-A8G0-01	Discovery	54	WHITE	NOT HISPANIC OR LATINO	European	-0.00296719	-0.00196676	Breast Invasive Lobular Carcinoma	Female	T2	Stage IIB		Positive	Positive		No					No
TCGA-BH-AB28	TCGA-BH-AB28-01	Discovery	53	WHITE	NOT HISPANIC OR LATINO	European	-0.00699199	-0.00461899	Breast Invasive Lobular Carcinoma	Female	T3	Stage IIIA		Positive	Positive	Indeterminate	No					No
TCGA-C8-A12K	TCGA-C8-A12K-01	Validation	80	ASIAN	NOT HISPANIC OR LATINO	Asian	0.318199	-0.0245676	Breast Invasive Ductal Carcinoma	Female	T2	Stage IIB					Yes	p.Ile195Thrhr		LOF		No
TCGA-C8-A12L	TCGA-C8-A12L-01	Validation	67	ASIAN	NOT HISPANIC OR LATINO	Asian	0.291491	-0.00530836	Breast Invasive Ductal Carcinoma	Female	T2	Stage IIA		Negative	Negative		Yes	p.Cys238Phe		LOF*		Yes	p.His1047Arg			Yes	No	No	Yes
TCGA-C8-A12M	TCGA-C8-A12M-01	Validation	70	ASIAN	NOT HISPANIC OR LATINO	Asian	0.32659	-0.0456011	Breast Invasive Ductal Carcinoma	Female	T2	Stage IIA		Positive	Negative		No					No
TCGA-C8-A12N	TCGA-C8-A12N-01	Validation	58	ASIAN	NOT HISPANIC OR LATINO	Asian	0.362906	0.00760837	Breast Invasive Ductal Carcinoma	Female	T2	Stage IIA		Positive	Positive		No					Yes	p.Glu545Lys			Yes	No	Yes	No
TCGA-C8-A12O	TCGA-C8-A12O-01	Validation	50	ASIAN	NOT HISPANIC OR LATINO	Asian	0.336987	-0.0159316	Breast Invasive Ductal Carcinoma	Female	T2	Stage IIA		Positive	Positive		Yes	p.Arg273His		GOF		No
TCGA-C8-A12P	TCGA-C8-A12P-01	Validation	55	ASIAN	NOT HISPANIC OR LATINO	Asian	0.298887	-0.0138612	Breast Invasive Ductal Carcinoma	Female	T2	Stage IIB		Negative	Negative		Yes	p.Arg248Trp		GOF		No
TCGA-C8-A12Q	TCGA-C8-A12Q-01	Validation	78	ASIAN	NOT HISPANIC OR LATINO	Asian	0.361751	-0.0486145	Breast Invasive Ductal Carcinoma	Female	T1	Stage IIIA		Negative	Negative		Yes	p.Tyr205Asn		unknown		No
TCGA-C8-A12T	TCGA-C8-A12T-01	Validation	43	ASIAN	NOT HISPANIC OR LATINO	Asian	0.347205	0.0095356	Breast Invasive Ductal Carcinoma	Female	T2	Stage IIA		Positive	Positive		Yes	p.Thrhr102ProfsX21		LOF		Yes	p.Glu542Lys			Yes	Yes	No	No
TCGA-C8-A12U	TCGA-C8-A12U-01	Validation	46	ASIAN	NOT HISPANIC OR LATINO	Asian	0.328267	-0.0354184	Breast Invasive Ductal Carcinoma	Female	T2	Stage IIB		Positive	Positive		No					Yes	p.His1047Arg			Yes	No	No	Yes
TCGA-C8-A12V	TCGA-C8-A12V-01	Validation	55	ASIAN	NOT HISPANIC OR LATINO	Asian	0.306032	-0.0192115	Breast Invasive Ductal Carcinoma	Female	T2	Stage IIA		Negative	Negative		No					No
TCGA-C8-A12W	TCGA-C8-A12W-01	Validation	49	ASIAN	NOT HISPANIC OR LATINO	Asian	0.307351	0.0208839	Breast Invasive Ductal Carcinoma	Female	T4	Stage IIIB		Positive	Positive		Yes	p.His193Tyr		unknown		No
TCGA-C8-A12X	TCGA-C8-A12X-01	Validation	62	ASIAN	NOT HISPANIC OR LATINO	Asian	0.355526	-0.0164922	Breast Invasive Mixed Mucinous Carcinoma	Female	T2	Stage IIB		Positive	Positive		No					No
TCGA-C8-A12Y	TCGA-C8-A12Y-01	Validation	44	ASIAN	NOT HISPANIC OR LATINO	Asian	0.303843	0.00670134	Breast Invasive Ductal Carcinoma	Female	T2	Stage IIB					No					Yes	p.His1047Arg			Yes	No	No	Yes
TCGA-C8-A12Z	TCGA-C8-A12Z-01	Validation	45	ASIAN	NOT HISPANIC OR LATINO	Asian	0.348374	0.000467723	Breast Invasive Ductal Carcinoma	Female	T2	Stage IIB		Negative	Negative		Yes	p.Arg342Pro		LOF		No
TCGA-C8-A130	TCGA-C8-A130-01	Validation	52	ASIAN	NOT HISPANIC OR LATINO	Asian	0.308276	-0.0113863	Breast Invasive Ductal Carcinoma	Female	T3	Stage IIIA		Positive	Positive		Yes	p.Asn131ThrhrfsX39		LOF		Yes	p.His1047Arg			Yes	No	No	Yes
TCGA-C8-A131	TCGA-C8-A131-01	Validation	82	ASIAN	NOT HISPANIC OR LATINO	Asian	0.286819	0.0217241	Breast Invasive Ductal Carcinoma	Female	T2	Stage IIIA		Negative	Negative		Yes	p.Arg175His		GOF		Yes	p.His1047Arg	p.Arg108His		Yes	No	No	Yes
TCGA-C8-A132	TCGA-C8-A132-01	Validation	56	ASIAN	NOT HISPANIC OR LATINO	Asian	0.299975	0.0301524	Breast Invasive Ductal Carcinoma	Female	T2	Stage IIB		Positive	Positive		Yes	p.His179Tyr		LOF		No
TCGA-C8-A133	TCGA-C8-A133-01	Validation	65	WHITE	NOT HISPANIC OR LATINO	European	0.0102425	0.673415	Breast Invasive Ductal Carcinoma	Female	T3	Stage IIIA		Positive	Positive		No					Yes	p.Glu545Lys			Yes	No	Yes	No
TCGA-C8-A134	TCGA-C8-A134-01	Validation	52	ASIAN	NOT HISPANIC OR LATINO	Asian	0.348433	-0.0192494	Breast Invasive Ductal Carcinoma	Female	T2	Stage IIA		Negative	Negative		Yes	p.Arg273His		GOF		No
TCGA-C8-A135	TCGA-C8-A135-01	Validation	64	ASIAN	NOT HISPANIC OR LATINO	Asian	0.324924	-0.00575977	Breast Invasive Ductal Carcinoma	Female	T2	Stage IIB		Negative	Negative		Yes	p.Cys242AlafsX5		LOF		No
TCGA-C8-A137	TCGA-C8-A137-01	Validation	34	ASIAN	NOT HISPANIC OR LATINO	Asian	0.316767	-0.014377	Breast Invasive Ductal Carcinoma	Female	T2	Stage IIB		Negative	Negative		No					No
TCGA-C8-A138	TCGA-C8-A138-01	Validation	54	ASIAN	NOT HISPANIC OR LATINO	Asian	0.337789	-0.0471062	Breast Invasive Ductal Carcinoma	Female	T2	Stage IIIA		Positive	Negative		Yes	p.Leu308AlafsX28		LOF		No
TCGA-C8-A1HE	TCGA-C8-A1HE-01	Validation	59	ASIAN	NOT HISPANIC OR LATINO	Asian	0.305503	-0.0534697	Breast Invasive Ductal Carcinoma	Female	T2	Stage IIA		Positive	Positive		No					Yes	p.His1047Arg			Yes	No	No	Yes
TCGA-C8-A1HF	TCGA-C8-A1HF-01	Validation	48	ASIAN	NOT HISPANIC OR LATINO	Asian	0.375209	-0.0522883	Breast Invasive Ductal Carcinoma	Female	T2	Stage IIA		Negative	Positive		Yes	p.His179Tyr		LOF		Yes	p.His1047Arg			Yes	No	No	Yes
TCGA-C8-A1HG	TCGA-C8-A1HG-01	Validation	50	ASIAN	NOT HISPANIC OR LATINO	Asian	0.382191	-0.0266154	Breast Invasive Ductal Carcinoma	Female	T2	Stage IIA		Positive	Positive		Yes	p.Cys141Arg		unknown		No
TCGA-C8-A1HI	TCGA-C8-A1HI-01	Validation	40	ASIAN	NOT HISPANIC OR LATINO	Asian	0.318078	-0.0169372	Breast Invasive Ductal Carcinoma	Female	T2	Stage IIIA		Positive	Positive		No					No
TCGA-C8-A1HJ	TCGA-C8-A1HJ-01	Validation	53	ASIAN	NOT HISPANIC OR LATINO	Asian	0.348583	-0.0223186	Breast Invasive Ductal Carcinoma	Female	T2	Stage IIA		Negative	Negative		Yes	p.Arg196X		LOF		No
TCGA-C8-A1HK	TCGA-C8-A1HK-01	Validation	53	ASIAN	NOT HISPANIC OR LATINO	Asian	0.281303	-0.0117463	Breast Invasive Ductal Carcinoma	Female	T2	Stage IIB		Negative	Negative		Yes	p.Arg280X		LOF		No
TCGA-C8-A1HL	TCGA-C8-A1HL-01	Validation	38	ASIAN	NOT HISPANIC OR LATINO	Asian	0.320595	-0.00673851	Breast Invasive Mixed Mucinous Carcinoma	Female	T3	Stage IIIA		Positive	Negative		No					No
TCGA-C8-A1HM	TCGA-C8-A1HM-01	Validation	74	ASIAN	NOT HISPANIC OR LATINO	Asian	0.311433	0.0431153	Breast Invasive Ductal Carcinoma	Female	T2	Stage IIA		Positive	Positive		Yes	p.Leu194Pro		LOF		No
TCGA-C8-A1HN	TCGA-C8-A1HN-01	Validation	56	ASIAN	NOT HISPANIC OR LATINO	Asian	0.342082	-0.0448743	Breast Invasive Ductal Carcinoma	Female	T2	Stage IIA		Positive	Positive		No					No
TCGA-C8-A1HO	TCGA-C8-A1HO-01	Validation	34	ASIAN	NOT HISPANIC OR LATINO	Asian	0.334615	-0.0542714	Breast Invasive Ductal Carcinoma	Female	T3	Stage IIIC		Positive	Positive		No					No
TCGA-C8-A26V	TCGA-C8-A26V-01	Validation	47	ASIAN	NOT HISPANIC OR LATINO	Asian	0.334521	0.0447318	Breast Invasive Ductal Carcinoma	Female	T3	Stage IIIA		Positive	Positive		Yes	p.Ile232Ser		unknown		No
TCGA-C8-A26W	TCGA-C8-A26W-01	Validation	58	ASIAN	NOT HISPANIC OR LATINO	Asian	0.352678	0	Breast Invasive Ductal Carcinoma	Female	T2	Stage IIB		Positive	Positive		Yes	p.Arg273Leu		GOF		Yes	p.His1047Arg			Yes	No	No	Yes
TCGA-C8-A26X	TCGA-C8-A26X-01	Validation	58	ASIAN	NOT HISPANIC OR LATINO	Asian	0.318301	0.00378912	Breast Invasive Ductal Carcinoma	Female	T1	Stage IIA		Negative	Negative		Yes	p.Val173Met		LOF		Yes	p.Glu103_Gly106delinsAsp			No	No	No	No
TCGA-C8-A26Y	TCGA-C8-A26Y-01	Validation	90	ASIAN	NOT HISPANIC OR LATINO	Asian	0.294258	0.0259969	Breast Invasive Ductal Carcinoma	Female	T2	Stage IIA		Negative	Negative		Yes	p.Ser241Phe		GOF		No
TCGA-C8-A26Z	TCGA-C8-A26Z-01	Validation	59	ASIAN	NOT HISPANIC OR LATINO	Asian	0.316896	0.013296	Breast Invasive Ductal Carcinoma	Female	T2	Stage IIA		Positive	Positive		No					No
TCGA-C8-A273	TCGA-C8-A273-01	Validation	29	ASIAN	NOT HISPANIC OR LATINO	Asian	0.33835	0.00456412	Breast Invasive Ductal Carcinoma	Female	T2	Stage IIB		Positive	Positive		No					No
TCGA-C8-A274	TCGA-C8-A274-01	Validation	63	ASIAN	NOT HISPANIC OR LATINO	Asian	0.326006	0.00664207	Breast Invasive Ductal Carcinoma	Female	T2	Stage IIA		Positive	Positive		No					Yes	p.His1047Arg			Yes	No	No	Yes
TCGA-C8-A275	TCGA-C8-A275-01	Validation	56	ASIAN	NOT HISPANIC OR LATINO	Asian	0.298122	0.0265773	Breast Invasive Ductal Carcinoma	Female	T1	Stage IIA					Yes	p.Gly266Glu		GOF		No
TCGA-C8-A278	TCGA-C8-A278-01	Validation	61	ASIAN	NOT HISPANIC OR LATINO	Asian	0.298211	0.0244216	Breast Invasive Ductal Carcinoma	Female	T2	Stage IIIA		Negative	Negative		Yes	p.His168Pro		unknown		Yes	p.His1047Leu	p.Met1040Val		Yes	No	No	Yes
TCGA-C8-A27A	TCGA-C8-A27A-01	Validation	48	ASIAN	NOT HISPANIC OR LATINO	Asian	0.326054	-0.00122924	Breast Invasive Ductal Carcinoma	Female	T2	Stage IIB		Positive	Positive		Yes	p.Gly199Val		GOF		No
TCGA-C8-A27B	TCGA-C8-A27B-01	Validation	48	ASIAN	NOT HISPANIC OR LATINO	Asian	0.363636	-0.0314435	Breast Invasive Ductal Carcinoma	Female	T3	Stage IIB		Negative	Negative		Yes	p.His193Arg		LOF*		No
TCGA-C8-A3M7	TCGA-C8-A3M7-01	Validation	60	ASIAN	NOT HISPANIC OR LATINO	Asian	0.319516	0.00422986	Breast Invasive Lobular Carcinoma	Female	T4b	Stage IIIB		Negative	Negative		No					Yes	p.His1047Arg			Yes	No	No	Yes
TCGA-C8-A3M8	TCGA-C8-A3M8-01	Validation	68	ASIAN	NOT HISPANIC OR LATINO	Asian	0.286193	0.0250419	Breast Invasive Lobular Carcinoma	Female	T1c	Stage IA		Positive	Positive		No					Yes	p.Met1043Ile			No	No	No	No
TCGA-C8-A8HP	TCGA-C8-A8HP-01	Validation	59	ASIAN	NOT HISPANIC OR LATINO	Asian	0.316099	-0.0146603	Metaplastic Breast Cancer	Female	T2	Stage IIIA		Negative	Negative		No					No
TCGA-C8-A8HQ	TCGA-C8-A8HQ-01	Validation	53	ASIAN	NOT HISPANIC OR LATINO	Asian	0.318814	0.00789754	Breast Invasive Mixed Mucinous Carcinoma	Female	T2	Stage IIB		Positive	Positive		No					No
TCGA-C8-A8HR	TCGA-C8-A8HR-01	Validation	49	ASIAN	NOT HISPANIC OR LATINO	Asian	0.282264	0.0120096	Breast Invasive Lobular Carcinoma	Female	T3	Stage IIIA					No					No
TCGA-C8-A9FZ	TCGA-C8-A9FZ-01	Discovery	49	WHITE	NOT HISPANIC OR LATINO	European	-0.003719	-0.00127012	Breast Invasive Lobular Carcinoma	Female	T2	Stage IIB					No					No
TCGA-D8-A13Y	TCGA-D8-A13Y-01	Discovery	52	WHITE	NOT HISPANIC OR LATINO	European	-0.00627501	-0.00247113	Breast Invasive Ductal Carcinoma	Female	T1c	Stage IA		Positive	Positive		Yes	p.Ala138CysfsX27		LOF		No
TCGA-D8-A13Z	TCGA-D8-A13Z-01	Discovery	51	WHITE	NOT HISPANIC OR LATINO	European	-0.00566619	-0.00129015	Breast Invasive Ductal Carcinoma	Female	T2			Negative	Negative		Yes	p.Cys141Tyr		LOF		No
TCGA-D8-A140	TCGA-D8-A140-01	Discovery	62	WHITE	NOT HISPANIC OR LATINO	European	-0.00521501	-0.00072248	Breast Invasive Ductal Carcinoma	Female	T2	Stage IIB		Positive	Positive		No					No
TCGA-D8-A141	TCGA-D8-A141-01	Discovery	40	WHITE	NOT HISPANIC OR LATINO	European	-0.00540497	-0.00288442	Breast Invasive Ductal Carcinoma	Female	T1c			Positive	Positive		No					No
TCGA-D8-A142	TCGA-D8-A142-01	Discovery	74	WHITE	NOT HISPANIC OR LATINO	European	-0.00582847	-0.0030973	Breast Invasive Ductal Carcinoma	Female	T3	Stage IIB		Negative	Negative	Negative	Yes	p.Pro278Ala		LOF		No
TCGA-D8-A143	TCGA-D8-A143-01	Discovery	51	WHITE	NOT HISPANIC OR LATINO	European	-0.00635153	-0.000759765	Breast Invasive Ductal Carcinoma	Female	T2	Stage IIA		Negative	Negative		Yes	p.X331_splice		LOF		Yes	p.His1047Arg			Yes	No	No	Yes
TCGA-D8-A145	TCGA-D8-A145-01	Discovery	80	WHITE	NOT HISPANIC OR LATINO	European	-0.00571526	-0.00104447	Breast Invasive Ductal Carcinoma	Female	T1c	Stage IIA		Positive	Positive	Negative	No					Yes	p.Cys420Arg			No	No	No	No
TCGA-D8-A146	TCGA-D8-A146-01	Discovery	57	WHITE	NOT HISPANIC OR LATINO	European	-0.0043528	6.62412e-05	Breast Invasive Ductal Carcinoma	Female	T2	Stage IIA		Positive	Positive		No					Yes	p.Glu545Lys			Yes	No	Yes	No
TCGA-D8-A147	TCGA-D8-A147-01	Discovery	45	WHITE	NOT HISPANIC OR LATINO	European	-0.00501249	-0.00199684	Breast Invasive Ductal Carcinoma	Female	T2			Negative	Negative		Yes	p.Cys176Phe		LOF		No
TCGA-D8-A1J8	TCGA-D8-A1J8-01	Discovery	77	WHITE	NOT HISPANIC OR LATINO	European	-0.00629427	-0.00184532	Breast Invasive Ductal Carcinoma	Female	T2	Stage IIB		Positive	Positive		No					Yes	p.Glu545Lys			Yes	No	Yes	No
TCGA-D8-A1J9	TCGA-D8-A1J9-01	Discovery	48	WHITE	NOT HISPANIC OR LATINO	European	-0.00711463	-0.00334281	Breast Invasive Ductal Carcinoma	Female	T1c	Stage IA		Positive	Negative		Yes	p.Val173Leu		GOF		No
TCGA-D8-A1JA	TCGA-D8-A1JA-01	Discovery	60	WHITE	NOT HISPANIC OR LATINO	European	-0.00613032	-0.00216185	Breast Invasive Ductal Carcinoma	Female	T4b			Negative	Negative		No					No
TCGA-D8-A1JB	TCGA-D8-A1JB-01	Discovery	54	WHITE	NOT HISPANIC OR LATINO	European	-0.00661742	-0.00170427	Breast Invasive Ductal Carcinoma	Female	T2	Stage IIB		Positive	Positive	Positive	No					No
TCGA-D8-A1JC	TCGA-D8-A1JC-01	Discovery	59	WHITE	NOT HISPANIC OR LATINO	European	-0.0063004	-0.00101999	Breast Invasive Ductal Carcinoma	Female	T2	Stage IIIA		Positive	Positive		No					No
TCGA-D8-A1JD	TCGA-D8-A1JD-01	Discovery	41	WHITE	NOT HISPANIC OR LATINO	European	-0.00554248	-0.00246967	Breast Invasive Ductal Carcinoma	Female	T2	Stage IIB		Positive	Positive		No					Yes	p.Glu545Lys	p.Glu726Lys	p.Met1004Ile	Yes	No	Yes	No
TCGA-D8-A1JE	TCGA-D8-A1JE-01	Discovery	62	WHITE	NOT HISPANIC OR LATINO	European	-0.00606746	-0.00313506	Breast Invasive Ductal Carcinoma	Female	T1c	Stage IIA		Positive	Positive		No					Yes	p.His1047Arg			Yes	No	No	Yes
TCGA-D8-A1JF	TCGA-D8-A1JF-01	Discovery	79	WHITE	NOT HISPANIC OR LATINO	European	-0.00576066	-0.00309415	Breast Invasive Ductal Carcinoma	Female	T1c	Stage IIIA		Negative	Negative		Yes	p.His179Arg		GOF		Yes	p.Glu545Lys	p.Arg398His		Yes	No	Yes	No
TCGA-D8-A1JG	TCGA-D8-A1JG-01	Discovery	62	WHITE	NOT HISPANIC OR LATINO	European	-0.00511858	-0.000581314	Breast Invasive Ductal Carcinoma	Female	T2	Stage IIA		Negative	Negative	Negative	Yes	p.Leu289Phe	p.Leu289PhefsX65	unknown	LOF	Yes	p.Leu456AlafsX13			No	No	No	No
TCGA-D8-A1JH	TCGA-D8-A1JH-01	Discovery	56	WHITE	NOT HISPANIC OR LATINO	European	-0.00589538	-0.00142165	Breast Invasive Ductal Carcinoma	Female	T1c	Stage IA		Positive	Positive		No					Yes	p.His1047Arg			Yes	No	No	Yes
TCGA-D8-A1JI	TCGA-D8-A1JI-01	Discovery	54	WHITE	NOT HISPANIC OR LATINO	European	-0.00645263	-0.00288968	Breast Invasive Ductal Carcinoma	Female	T1c	Stage IIA		Positive	Positive		No					No
TCGA-D8-A1JJ	TCGA-D8-A1JJ-01	Discovery	54	WHITE	NOT HISPANIC OR LATINO	European	-0.00597216	-0.000861625	Breast Invasive Ductal Carcinoma	Female	T2	Stage IIA		Positive	Positive		Yes	p.Cys141Tyr		LOF		Yes	p.His1047Arg			Yes	No	No	Yes
TCGA-D8-A1JK	TCGA-D8-A1JK-01	Discovery	90	WHITE	NOT HISPANIC OR LATINO	European	-0.00478484	0.000227854	Breast Invasive Ductal Carcinoma	Female	T2	Stage IIA		Negative	Positive		Yes	p.X331_splice		LOF		Yes	p.Glu545Lys			Yes	No	Yes	No
TCGA-D8-A1JL	TCGA-D8-A1JL-01	Discovery	72	WHITE	NOT HISPANIC OR LATINO	European	-0.00474771	-0.000630385	Breast Invasive Ductal Carcinoma	Female	T2	Stage IIA		Negative	Negative		Yes	p.His193Leu		LOF		No
TCGA-D8-A1JM	TCGA-D8-A1JM-01	Discovery	59	WHITE	NOT HISPANIC OR LATINO	European	-0.00627969	-0.000938044	Breast Invasive Ductal Carcinoma	Female	T2	Stage IIB		Positive	Negative		Yes	p.Arg273His		GOF		No
TCGA-D8-A1JN	TCGA-D8-A1JN-01	Discovery	80	WHITE	NOT HISPANIC OR LATINO	European	-0.00539821	-0.00295228	Breast Invasive Lobular Carcinoma	Female	T3	Stage IIIC		Positive	Positive	Negative	No					Yes	p.Glu545Lys			Yes	No	Yes	No
TCGA-D8-A1JP	TCGA-D8-A1JP-01	Discovery	73	WHITE	NOT HISPANIC OR LATINO	European	-0.00561503	-0.00109529	Breast Invasive Ductal Carcinoma	Female	T1c	Stage IA		Positive	Positive		No					Yes	p.Lys111Asn			No	No	No	No
TCGA-D8-A1JS	TCGA-D8-A1JS-01	Discovery	77	WHITE	NOT HISPANIC OR LATINO	European	-0.004797	-0.000679692	Breast Invasive Ductal Carcinoma	Female	T1c	Stage IA		Positive	Positive		No					Yes	p.His1047Arg	p.Val344Met		Yes	No	No	Yes
TCGA-D8-A1JT	TCGA-D8-A1JT-01	Validation	70	WHITE	NOT HISPANIC OR LATINO	European	-0.192093	0.921158	Breast Invasive Ductal Carcinoma	Female	T2	Stage IIA		Positive	Positive	Negative	No					No
TCGA-D8-A1JU	TCGA-D8-A1JU-01	Discovery	51	WHITE	NOT HISPANIC OR LATINO	European	-0.0061294	-0.00196655	Breast Invasive Ductal Carcinoma	Female	T1c	Stage IA		Positive	Positive		No					Yes	p.His1047Arg			Yes	No	No	Yes
TCGA-D8-A1X5	TCGA-D8-A1X5-01	Discovery	81	WHITE	NOT HISPANIC OR LATINO	European	-0.00545503	-0.00166173	Breast Invasive Ductal Carcinoma	Female	T2	Stage IIIC		Positive	Positive		Yes	p.Cys238Phe		LOF*		No
TCGA-D8-A1X6	TCGA-D8-A1X6-01	Discovery	80	WHITE	NOT HISPANIC OR LATINO	European	-0.00585269	-0.000100523	Breast Invasive Ductal Carcinoma	Female	T3	Stage IIIA		Positive	Positive		No					No
TCGA-D8-A1X7	TCGA-D8-A1X7-01	Validation	40	WHITE	NOT HISPANIC OR LATINO	European	-0.141961	0.904517	Breast Invasive Ductal Carcinoma	Female	T2	Stage IIA		Positive	Positive		No					No
TCGA-D8-A1X8	TCGA-D8-A1X8-01	Discovery	62	WHITE	NOT HISPANIC OR LATINO	European	-0.00666167	-0.00265094	Breast Invasive Lobular Carcinoma	Female	T1c	Stage IIIA		Positive	Indeterminate		No					No
TCGA-D8-A1X9	TCGA-D8-A1X9-01	Discovery	66	WHITE	NOT HISPANIC OR LATINO	European	-0.0061919	-0.000876963	Breast Invasive Ductal Carcinoma	Female	T2	Stage IIB		Positive	Positive	Negative	No					No
TCGA-D8-A1XA	TCGA-D8-A1XA-01	Discovery	64	WHITE	NOT HISPANIC OR LATINO	European	-0.00489471	0.00079705	Breast Invasive Ductal Carcinoma	Female	T1c	Stage IA		Positive	Positive		Yes	p.Arg306X		LOF		No
TCGA-D8-A1XB	TCGA-D8-A1XB-01	Discovery	62	WHITE	NOT HISPANIC OR LATINO	European	-0.00626289	-0.00399529	Breast Invasive Ductal Carcinoma	Female	T2	Stage IIB		Positive	Positive		No					Yes	p.Val105_Arg108del			No	No	No	No
TCGA-D8-A1XC	TCGA-D8-A1XC-01	Validation	85	WHITE	NOT HISPANIC OR LATINO	European	-0.169367	0.911962	Breast Invasive Mixed Mucinous Carcinoma	Female	T4b	Stage IIIB		Positive	Positive		No					No
TCGA-D8-A1XD	TCGA-D8-A1XD-01	Discovery	36	WHITE	NOT HISPANIC OR LATINO	European	-0.00176309	-0.00197078	Breast Invasive Ductal Carcinoma	Female	T1c	Stage IIIA		Positive	Positive		No					No
TCGA-D8-A1XF	TCGA-D8-A1XF-01	Discovery	45	WHITE	NOT HISPANIC OR LATINO	European	-0.0063442	-0.00329032	Breast Invasive Ductal Carcinoma	Female	T2	Stage IIA		Positive	Positive		No					No
TCGA-D8-A1XG	TCGA-D8-A1XG-01	Discovery	86	WHITE	NOT HISPANIC OR LATINO	European	-0.00601088	-0.00382988	Breast Invasive Ductal Carcinoma	Female	T4b	Stage IIIB		Positive	Negative		No					No
TCGA-D8-A1XJ	TCGA-D8-A1XJ-01	Discovery	76	WHITE	NOT HISPANIC OR LATINO	European	-0.00489065	-0.00181451	Breast Invasive Ductal Carcinoma	Female	T3	Stage IIIA		Positive	Positive		Yes	p.Arg282Gly		GOF		No
TCGA-D8-A1XK	TCGA-D8-A1XK-01	Discovery	55	WHITE	NOT HISPANIC OR LATINO	European	-0.00462611	0.0021384	Breast Invasive Ductal Carcinoma	Female	T2	Stage IIB		Negative	Negative		No					No
TCGA-D8-A1XL	TCGA-D8-A1XL-01	Discovery	34	WHITE	NOT HISPANIC OR LATINO	European	-0.0069348	-0.00385583	Breast Invasive Ductal Carcinoma	Female	T2	Stage IIB		Positive	Positive	Negative	Yes	p.Arg248Trp		GOF		Yes	p.Cys420Arg			No	No	No	No
TCGA-D8-A1XM	TCGA-D8-A1XM-01	Discovery	57	WHITE	NOT HISPANIC OR LATINO	European	-0.00607472	0.00021032	Breast Invasive Ductal Carcinoma	Female	T1c	Stage IA		Positive	Positive		No					Yes	p.Glu542Lys			Yes	Yes	No	No
TCGA-D8-A1XO	TCGA-D8-A1XO-01	Discovery	56	WHITE	NOT HISPANIC OR LATINO	European	-0.00715162	-0.00211048	Breast Invasive Lobular Carcinoma	Female	T2	Stage IIB		Positive	Positive		No					Yes	p.Glu542Lys			Yes	Yes	No	No
TCGA-D8-A1XQ	TCGA-D8-A1XQ-01	Discovery	69	WHITE	NOT HISPANIC OR LATINO	European	-0.00542145	-0.000897155	Breast Invasive Ductal Carcinoma	Female	T2	Stage IIA		Negative	Negative		Yes	p.Leu252SerfsX93		LOF		No
TCGA-D8-A1XR	TCGA-D8-A1XR-01	Discovery	56	WHITE	NOT HISPANIC OR LATINO	European	-0.00636651	-0.00181439	Breast Invasive Ductal Carcinoma	Female	T2	Stage IIB		Positive	Positive		No					No
TCGA-D8-A1XT	TCGA-D8-A1XT-01	Discovery	61	WHITE	NOT HISPANIC OR LATINO	European	-0.00489638	-0.000617811	Breast Invasive Ductal Carcinoma	Female	T1c	Stage IIA		Negative	Negative		Yes	p.Ala276Pro		GOF		No
TCGA-D8-A1XU	TCGA-D8-A1XU-01	Discovery	56	WHITE	NOT HISPANIC OR LATINO	European	-0.00665031	-0.0016476	Breast Invasive Ductal Carcinoma	Female	T1c	Stage IA		Positive	Positive		No					No
TCGA-D8-A1XV	TCGA-D8-A1XV-01	Discovery	84	WHITE	NOT HISPANIC OR LATINO	European	-0.00666006	-0.0031553	Breast Invasive Mixed Mucinous Carcinoma	Female	T2	Stage IIA		Positive	Positive	Negative	No					No
TCGA-D8-A1XW	TCGA-D8-A1XW-01	Discovery	53	WHITE	NOT HISPANIC OR LATINO	European	-0.00562993	-0.00198327	Breast Invasive Ductal Carcinoma	Female	T2	Stage IIA		Negative	Positive		Yes	p.Tyr126Asn		unknown		No
TCGA-D8-A1XY	TCGA-D8-A1XY-01	Discovery	74	WHITE	NOT HISPANIC OR LATINO	European	-0.00623884	-0.00134151	Breast Invasive Ductal Carcinoma	Female	T2	Stage IIA		Positive	Positive		No					Yes	p.Glu545Lys			Yes	No	Yes	No
TCGA-D8-A1XZ	TCGA-D8-A1XZ-01	Discovery	81	WHITE	NOT HISPANIC OR LATINO	European	-0.00570792	-0.00218596	Breast Invasive Ductal Carcinoma	Female	T1c	Stage IIIA		Positive	Negative		Yes	p.Gln167X		LOF		No
TCGA-D8-A1Y0	TCGA-D8-A1Y0-01	Discovery	65	WHITE	NOT HISPANIC OR LATINO	European	-0.00596735	-0.00202712	Breast Invasive Ductal Carcinoma	Female	T1c	Stage IIIA		Positive	Positive		No					No
TCGA-D8-A1Y1	TCGA-D8-A1Y1-01	Discovery	80	WHITE	NOT HISPANIC OR LATINO	European	0.000533426	0.0018447	Breast Invasive Ductal Carcinoma	Female	T3	Stage IIIA		Positive	Positive		No					Yes	p.Glu542Lys			Yes	Yes	No	No
TCGA-D8-A1Y2	TCGA-D8-A1Y2-01	Discovery	71	WHITE	NOT HISPANIC OR LATINO	European	-0.00628843	-0.00177149	Breast Invasive Ductal Carcinoma	Female	T2	Stage IIA		Positive	Positive	Negative	No					Yes	p.Glu545Lys			Yes	No	Yes	No
TCGA-D8-A1Y3	TCGA-D8-A1Y3-01	Discovery	61	WHITE	NOT HISPANIC OR LATINO	European	-0.0049617	-8.03342e-06	Breast Invasive Ductal Carcinoma	Female	T2	Stage IIIA		Positive	Positive	Negative	Yes	p.Arg213X		LOF		No
TCGA-D8-A27E	TCGA-D8-A27E-01	Discovery	66	WHITE	NOT HISPANIC OR LATINO	European	-0.00154448	-0.00109223	Breast Invasive Ductal Carcinoma	Female	T1c	Stage IA		Positive	Positive		No					No
TCGA-D8-A27F	TCGA-D8-A27F-01	Discovery	40	WHITE	NOT HISPANIC OR LATINO	European	-0.00603933	0.000351588	Breast Invasive Ductal Carcinoma	Female	T2	Stage IIA		Negative	Negative		Yes	p.Cys242AlafsX5		LOF		No
TCGA-D8-A27G	TCGA-D8-A27G-01	Discovery	75	WHITE	NOT HISPANIC OR LATINO	European	-0.00325744	0.00104129	Breast Invasive Lobular Carcinoma	Female	T2	Stage IIA		Positive	Positive	Negative	No					Yes	p.His1047Arg			Yes	No	No	Yes
TCGA-D8-A27H	TCGA-D8-A27H-01	Discovery	72	WHITE	NOT HISPANIC OR LATINO	European	-0.00452449	0.000301787	Breast Invasive Ductal Carcinoma	Female	T2	Stage IIA		Negative	Negative		No					No
TCGA-D8-A27I	TCGA-D8-A27I-01	Discovery	58	WHITE	NOT HISPANIC OR LATINO	European	-0.00468196	-0.00166687	Breast Invasive Lobular Carcinoma	Female	T1c	Stage IIIA		Positive	Positive		No					No
TCGA-D8-A27K	TCGA-D8-A27K-01	Discovery	47	WHITE	NOT HISPANIC OR LATINO	European	-0.00547618	0.000814214	Breast Invasive Ductal Carcinoma	Female	T2	Stage IIB		Positive	Positive		No					Yes	p.Lys111del			No	No	No	No
TCGA-D8-A27L	TCGA-D8-A27L-01	Discovery	49	WHITE	NOT HISPANIC OR LATINO	European	-0.00530162	-0.00107077	Breast Invasive Ductal Carcinoma	Female	T1c	Stage IIIA		Positive	Positive		No					Yes	p.Glu545Lys			Yes	No	Yes	No
TCGA-D8-A27M	TCGA-D8-A27M-01	Discovery	59	WHITE	NOT HISPANIC OR LATINO	European	-0.00525479	-0.00157814	Breast Invasive Ductal Carcinoma	Female	T1c	Stage IA		Negative	Negative		Yes	p.Arg196X		LOF		No
TCGA-D8-A27N	TCGA-D8-A27N-01	Discovery	36	WHITE	NOT HISPANIC OR LATINO	European	-0.00468684	-0.00364285	Breast Invasive Ductal Carcinoma	Female	T2	Stage IIIA		Positive	Positive		Yes	p.Arg175His		GOF		No
TCGA-D8-A27P	TCGA-D8-A27P-01	Discovery	64	WHITE	NOT HISPANIC OR LATINO	European	-0.00535943	-0.000492148	Breast Invasive Ductal Carcinoma	Female	T1c	Stage IA		Positive	Positive		No					Yes	p.His1047Arg			Yes	No	No	Yes
TCGA-D8-A27R	TCGA-D8-A27R-01	Discovery	41	WHITE	NOT HISPANIC OR LATINO	European	-0.00528488	-0.00309598	Breast Invasive Ductal Carcinoma	Female	T2	Stage IIIC		Positive	Positive	Negative	No					No
TCGA-D8-A27T	TCGA-D8-A27T-01	Discovery	53	WHITE	NOT HISPANIC OR LATINO	European	-0.00527737	0.00153113	Breast Invasive Lobular Carcinoma	Female	T2	Stage IIIC		Positive	Positive		No					Yes	p.Glu545Lys			Yes	No	Yes	No
TCGA-D8-A27V	TCGA-D8-A27V-01	Discovery	62	WHITE	NOT HISPANIC OR LATINO	European	-0.00637856	-0.00257618	Breast Invasive Lobular Carcinoma	Female	T2	Stage IIA		Positive	Positive		No					No
TCGA-D8-A27W	TCGA-D8-A27W-01	Discovery	55	WHITE	NOT HISPANIC OR LATINO	European	-0.00513912	-0.00345485	Breast Invasive Mixed Mucinous Carcinoma	Female	T4b	Stage IIIB		Positive	Positive	Positive	No					No
TCGA-D8-A3Z5	TCGA-D8-A3Z5-01	Discovery	54	WHITE	NOT HISPANIC OR LATINO	European	-0.005979	-0.0018543	Breast Invasive Lobular Carcinoma	Female	T2	Stage IIIC		Positive	Positive		No					No
TCGA-D8-A3Z6	TCGA-D8-A3Z6-01	Discovery	56	WHITE	NOT HISPANIC OR LATINO	European	-0.005739	-0.00162375	Breast Invasive Lobular Carcinoma	Female	T3	Stage IIIC		Positive	Positive		No					Yes	p.His1047Arg			Yes	No	No	Yes
TCGA-D8-A4Z1	TCGA-D8-A4Z1-01	Discovery	68	WHITE	NOT HISPANIC OR LATINO	European	-0.00522191	-0.00241457	Breast Invasive Lobular Carcinoma	Female	T1c	Stage IA		Positive	Positive		No					No
TCGA-D8-A73U	TCGA-D8-A73U-01	Discovery	88	WHITE	NOT HISPANIC OR LATINO	European	-0.00641074	-0.0015065	Breast Invasive Lobular Carcinoma	Female	T2	Stage IIA		Positive	Positive	Negative	No					No
TCGA-D8-A73W	TCGA-D8-A73W-01	Discovery	79	WHITE	NOT HISPANIC OR LATINO	European	-0.00584764	-0.00344487	Breast Invasive Mixed Mucinous Carcinoma	Female	T3	Stage IIIA		Positive	Negative		No					No
TCGA-D8-A73X	TCGA-D8-A73X-01	Discovery	53	WHITE	NOT HISPANIC OR LATINO	European	0.00255531	-0.000387051	Breast Invasive Ductal Carcinoma	Female	T2	Stage IIA		Positive	Positive	Negative	No					No
TCGA-E2-A105	TCGA-E2-A105-01	Discovery	79	WHITE	NOT HISPANIC OR LATINO	European	-0.00459278	-0.00395068	Breast Invasive Ductal Carcinoma	Female	T2	Stage IIA		Positive	Positive		No					Yes	p.His1047Arg			Yes	No	No	Yes
TCGA-E2-A106	TCGA-E2-A106-01	Validation	34	ASIAN	NOT HISPANIC OR LATINO	Asian	0.350402	-0.0473344	Breast Invasive Ductal Carcinoma	Female	T1c	Stage IB		Positive	Positive	Negative	No					No
TCGA-E2-A107	TCGA-E2-A107-01	Discovery	54	WHITE	NOT HISPANIC OR LATINO	European	-0.00669197	-0.00292183	Breast Invasive Lobular Carcinoma	Female	T3	Stage IIIA		Positive	Negative	Negative	No					No
TCGA-E2-A108	TCGA-E2-A108-01	Discovery	64	WHITE	NOT HISPANIC OR LATINO	European	-0.00520994	-0.00358991	Breast Invasive Ductal Carcinoma	Female	T2	Stage IIIA		Positive	Positive		Yes	p.Arg273His		GOF		No
TCGA-E2-A109	TCGA-E2-A109-01	Discovery	64	WHITE	NOT HISPANIC OR LATINO	European	-0.00659109	-0.0025296	Breast Invasive Ductal Carcinoma	Female	T2	Stage IIA		Positive	Negative	Negative	Yes	p.Arg248Gln		GOF		No
TCGA-E2-A10A	TCGA-E2-A10A-01	Validation	41	WHITE	NOT HISPANIC OR LATINO	European	0.12076	0.651803	Breast Invasive Ductal Carcinoma	Female	T3	Stage IIB		Positive	Positive	Negative	No					No
TCGA-E2-A10B	TCGA-E2-A10B-01	Discovery	67	WHITE	NOT HISPANIC OR LATINO	European	-0.0025237	0.000235222	Breast Invasive Ductal Carcinoma	Female	T2	Stage IIB		Positive	Positive	Negative	No					Yes	p.His1047Arg			Yes	No	No	Yes
TCGA-E2-A10C	TCGA-E2-A10C-01	Discovery	54	WHITE	NOT HISPANIC OR LATINO	European	-0.00368858	-0.000764556	Breast Invasive Ductal Carcinoma	Female	T2	Stage IIB		Positive	Positive		No					Yes	p.Glu545Lys			Yes	No	Yes	No
TCGA-E2-A10E	TCGA-E2-A10E-01	Validation	64	WHITE	NOT HISPANIC OR LATINO	European	0.127542	0.840519	Breast Invasive Ductal Carcinoma	Female	T1c	Stage IIA		Positive	Positive	Negative	No					No
TCGA-E2-A10F	TCGA-E2-A10F-01	Discovery	47	WHITE	NOT HISPANIC OR LATINO	European	-0.00648236	-0.00293029	Breast Invasive Lobular Carcinoma	Female	T2	Stage IIA		Positive	Positive	Negative	No					Yes	p.His1047Arg	p.Glu726Lys		Yes	No	No	Yes
TCGA-E2-A14N	TCGA-E2-A14N-01	Discovery	37	WHITE	NOT HISPANIC OR LATINO	European	-0.00579806	-0.000675882	Breast Invasive Ductal Carcinoma	Female	T2	Stage IIB		Negative	Negative		Yes	p.Arg196X		LOF		No
TCGA-E2-A14O	TCGA-E2-A14O-01	Discovery	76	WHITE	NOT HISPANIC OR LATINO	European	-0.0047925	-0.00403321	Breast Invasive Ductal Carcinoma	Female	T3	Stage IIIA		Positive	Positive	Negative	No					No
TCGA-E2-A14P	TCGA-E2-A14P-01	Discovery	79	WHITE	NOT HISPANIC OR LATINO	European	-0.00677473	-0.00250687	Breast Invasive Ductal Carcinoma	Female	T2	Stage IIIC		Negative	Negative		Yes	p.Val157Phe		GOF		No
TCGA-E2-A14Q	TCGA-E2-A14Q-01	Discovery	50	WHITE	NOT HISPANIC OR LATINO	European	-0.00135095	-0.000675877	Breast Invasive Ductal Carcinoma	Female	T2	Stage IIB		Positive	Positive		No					No
TCGA-E2-A14R	TCGA-E2-A14R-01	Discovery	62	WHITE	NOT HISPANIC OR LATINO	European	-0.00686195	-0.00222523	Breast Invasive Ductal Carcinoma	Female	T2	Stage IIA		Negative	Negative		Yes	p.Ile195Thrhr		LOF		No
TCGA-E2-A14S	TCGA-E2-A14S-01	Discovery	65	WHITE	NOT HISPANIC OR LATINO	European	-0.00545966	-0.00359629	Breast Invasive Ductal Carcinoma	Female	T1c	Stage I		Positive	Positive	Negative	No					No
TCGA-E2-A14T	TCGA-E2-A14T-01	Discovery	52	WHITE	NOT HISPANIC OR LATINO	European	-0.00596901	-0.00185443	Breast Invasive Ductal Carcinoma	Female	T2	Stage IIA		Positive	Positive	Negative	No					No
TCGA-E2-A14U	TCGA-E2-A14U-01	Validation	74	WHITE	NOT HISPANIC OR LATINO	European	0.145305	0.918803	Breast Invasive Lobular Carcinoma	Female	T1c	Stage I		Positive	Positive	Negative	No					Yes	p.Glu542Lys	p.His1047Arg		Yes	Yes	No	No
TCGA-E2-A14V	TCGA-E2-A14V-01	Discovery	53	WHITE	NOT HISPANIC OR LATINO	European	-0.00401028	-0.00140929	Breast Invasive Ductal Carcinoma	Female	T2	Stage IIB		Positive	Positive		No					Yes	p.Asn1044Tyr			No	No	No	No
TCGA-E2-A14X	TCGA-E2-A14X-01	Validation	55	BLACK OR AFRICAN AMERICAN	NOT HISPANIC OR LATINO	African	0.870548	0.976156	Breast Invasive Ductal Carcinoma	Female	T2	Stage IIIA		Negative	Negative		Yes	p.Arg213X		LOF		No
TCGA-E2-A14Y	TCGA-E2-A14Y-01	Discovery	35	WHITE	NOT HISPANIC OR LATINO	European	-0.00508295	-0.00283995	Breast Invasive Ductal Carcinoma	Female	T2	Stage IIA		Positive	Positive	Positive	Yes	p.Gln136Glu		unknown		Yes	p.His1047Arg			Yes	No	No	Yes
TCGA-E2-A14Z	TCGA-E2-A14Z-01	Discovery	64	WHITE	NOT HISPANIC OR LATINO	European	-0.00526518	-0.0036377	Breast Invasive Ductal Carcinoma	Female	T1c	Stage I		Positive	Positive		Yes	p.Arg282Trp		GOF		No
TCGA-E2-A150	TCGA-E2-A150-01	Discovery	48	WHITE	NOT HISPANIC OR LATINO	European	-0.00550413	-0.00266185	Breast Invasive Ductal Carcinoma	Female	T2	Stage IIA		Negative	Negative		Yes	p.Cys176X		LOF		No
TCGA-E2-A152	TCGA-E2-A152-01	Discovery	56	WHITE	NOT HISPANIC OR LATINO	European	-0.00513517	-0.00384325	Breast Invasive Ductal Carcinoma	Female	T1c	Stage I		Positive	Negative		Yes	p.Lys132Glu		LOF		No	p.Leu764=			No	No	No	No
TCGA-E2-A153	TCGA-E2-A153-01	Discovery	51	WHITE	NOT HISPANIC OR LATINO	European	-0.00632743	-0.00354678	Breast Invasive Ductal Carcinoma	Female	T2	Stage IIB		Positive	Positive		No					Yes	p.Glu545Lys			Yes	No	Yes	No
TCGA-E2-A154	TCGA-E2-A154-01	Discovery	68	WHITE	NOT HISPANIC OR LATINO	European	-0.00593189	-0.00312109	Breast Invasive Ductal Carcinoma	Female	T1c	Stage I		Positive	Positive		No					Yes	p.His1047Leu			Yes	No	No	Yes
TCGA-E2-A155	TCGA-E2-A155-01	Discovery	58	WHITE	NOT HISPANIC OR LATINO	European	-0.00563161	-0.00148465	Breast Invasive Ductal Carcinoma	Female	T2	Stage IIB		Positive	Negative		Yes	p.X33_splice		LOF		No
TCGA-E2-A156	TCGA-E2-A156-01	Discovery	61	WHITE	NOT HISPANIC OR LATINO	European	-0.00666793	-0.00264948	Breast Invasive Ductal Carcinoma	Female	T1c	Stage I		Positive	Positive		No					Yes	p.Glu542Lys			Yes	Yes	No	No
TCGA-E2-A158	TCGA-E2-A158-01	Discovery	43	WHITE	NOT HISPANIC OR LATINO	European	-0.0074639	-0.00284264	Breast Invasive Ductal Carcinoma	Female	T1c	Stage IIA		Negative	Negative		Yes	p.Ile195Thrhr		LOF		No
TCGA-E2-A159	TCGA-E2-A159-01	Validation	50	WHITE	NOT HISPANIC OR LATINO	Admixed	0.0334399	0.369967	Breast Invasive Ductal Carcinoma	Female	T2	Stage IIA		Negative	Negative	Negative	Yes	p.Val216Met		LOF		No
TCGA-E2-A15A	TCGA-E2-A15A-06	Discovery	45	WHITE	NOT HISPANIC OR LATINO	European	-0.00551426	-0.00492927	Breast	Female	T2	Stage IIIC		Positive	Positive		No					No
TCGA-E2-A15C	TCGA-E2-A15C-01	Discovery	61	WHITE	NOT HISPANIC OR LATINO	European	-0.00619741	-0.00372669	Breast Invasive Ductal Carcinoma	Female	T1c	Stage I		Positive	Positive	Negative	No					Yes	p.His1047Arg			Yes	No	No	Yes
TCGA-E2-A15D	TCGA-E2-A15D-01	Discovery	47	WHITE	NOT HISPANIC OR LATINO	European	-0.00471232	-0.00210162	Breast Invasive Ductal Carcinoma	Female	T2	Stage IIA		Positive	Positive	Negative	No					No
TCGA-E2-A15E	TCGA-E2-A15E-06	Discovery	40	WHITE	NOT HISPANIC OR LATINO	European	-0.00604883	-0.00298794	Breast	Female	T1c	Stage IIA		Positive	Positive	Positive	Yes	p.His193Arg		LOF*		Yes	p.His1047Arg			Yes	No	No	Yes
TCGA-E2-A15F	TCGA-E2-A15F-01	Discovery	64	WHITE	NOT HISPANIC OR LATINO	European	-0.00182767	-0.00233043	Breast Invasive Ductal Carcinoma	Female	T1c	Stage I		Positive	Positive		No					No
TCGA-E2-A15G	TCGA-E2-A15G-01	Discovery	76	WHITE	NOT HISPANIC OR LATINO	European	-0.00539686	-0.0017129	Breast Mixed Ductal and Lobular Carcinoma	Female	T2	Stage IIA		Positive	Positive		No					Yes	p.His1047Arg			Yes	No	No	Yes
TCGA-E2-A15H	TCGA-E2-A15H-01	Discovery	38	WHITE	NOT HISPANIC OR LATINO	European	-0.00506246	-0.0014393	Breast Invasive Ductal Carcinoma	Female	T1c	Stage IIA		Positive	Positive	Positive	No					No
TCGA-E2-A15I	TCGA-E2-A15I-01	Discovery	44	WHITE	NOT HISPANIC OR LATINO	European	-0.00642735	-0.00169574	Breast Invasive Ductal Carcinoma	Female	T2	Stage IIA		Positive	Positive	Negative	No					No
TCGA-E2-A15J	TCGA-E2-A15J-01	Discovery	51	WHITE	NOT HISPANIC OR LATINO	European	0.00454385	0.000585993	Breast Invasive Ductal Carcinoma	Female	T1c	Stage I		Positive	Positive	Negative	No					No
TCGA-E2-A15K	TCGA-E2-A15K-06	Discovery	58	WHITE	NOT HISPANIC OR LATINO	European	-0.00594539	-0.00287527	Breast	Female	T2	Stage IIB		Positive	Positive	Negative	No					Yes	p.His1047Arg			Yes	No	No	Yes
TCGA-E2-A15L	TCGA-E2-A15L-01	Validation	65	BLACK OR AFRICAN AMERICAN	NOT HISPANIC OR LATINO	African	1.05828	0.970371	Breast Invasive Lobular Carcinoma	Female	T2	Stage IIA		Positive	Positive	Negative	No					Yes	p.His1047Arg			Yes	No	No	Yes
TCGA-E2-A15M	TCGA-E2-A15M-01	Discovery	66	WHITE	NOT HISPANIC OR LATINO	European	-0.000437669	-0.00139604	Breast Invasive Lobular Carcinoma	Female	T2	Stage IIA		Positive	Positive		Yes	p.Leu130Val		LOF		No
TCGA-E2-A15O	TCGA-E2-A15O-01	Validation	89	BLACK OR AFRICAN AMERICAN	NOT HISPANIC OR LATINO	African	1.12371	0.973228	Breast Invasive Ductal Carcinoma	Female	T1c	Stage I		Positive	Positive	Negative	No					No
TCGA-E2-A15P	TCGA-E2-A15P-01	Discovery	61	WHITE	NOT HISPANIC OR LATINO	European	-0.00553886	-0.00285955	Breast Invasive Ductal Carcinoma	Female	T1c	Stage IA		Positive	Positive		No					Yes	p.Glu542Lys			Yes	Yes	No	No
TCGA-E2-A15R	TCGA-E2-A15R-01	Discovery	64	WHITE	NOT HISPANIC OR LATINO	European	-0.0052002	-0.00360785	Breast Invasive Ductal Carcinoma	Female	T1c	Stage IIA		Positive	Positive	Negative	No					No
TCGA-E2-A15S	TCGA-E2-A15S-01	Discovery	34	WHITE	NOT HISPANIC OR LATINO	European	-0.00365691	-0.00205955	Breast Invasive Ductal Carcinoma	Female	T2	Stage IIB		Positive	Negative	Negative	No					No
TCGA-E2-A15T	TCGA-E2-A15T-01	Discovery	65	WHITE	NOT HISPANIC OR LATINO	European	-0.00402623	-0.00335052	Breast Invasive Ductal Carcinoma	Female	T2	Stage IIA		Positive	Positive	Negative	No					No
TCGA-E2-A1AZ	TCGA-E2-A1AZ-01	Validation	63	WHITE	HISPANIC OR LATINO	European	0.0931839	0.864086	Breast Invasive Ductal Carcinoma	Female	T2	Stage IIB		Negative	Negative	Negative	Yes	p.Arg280Thrhr	p.Glu287Asp	GOF	unknown	No
TCGA-E2-A1B0	TCGA-E2-A1B0-01	Discovery	50	WHITE	NOT HISPANIC OR LATINO	European	-0.00641091	-0.00188279	Breast Invasive Ductal Carcinoma	Female	T2	Stage IIIA		Negative	Negative		Yes	p.Lys132Asn		GOF		No
TCGA-E2-A1B1	TCGA-E2-A1B1-01	Discovery	45	WHITE	NOT HISPANIC OR LATINO	European	-0.00505565	-0.00223712	Breast Invasive Ductal Carcinoma	Female	T2	Stage IIB		Positive	Positive	Positive	Yes	p.Pro27Ser		unknown		No
TCGA-E2-A1B4	TCGA-E2-A1B4-01	Discovery	74	WHITE	NOT HISPANIC OR LATINO	European	-0.00387981	-0.00146245	Breast Invasive Ductal Carcinoma	Female	T1c	Stage IIIA		Positive	Positive		No					Yes	p.Glu542Lys			Yes	Yes	No	No
TCGA-E2-A1B5	TCGA-E2-A1B5-01	Discovery	46	WHITE	NOT HISPANIC OR LATINO	European	-0.00647246	-0.00282272	Breast Invasive Lobular Carcinoma	Female	T2	Stage IIA		Positive	Positive		No					No
TCGA-E2-A1B6	TCGA-E2-A1B6-01	Discovery	44	WHITE	NOT HISPANIC OR LATINO	European	-0.00583461	-0.00223429	Breast Invasive Ductal Carcinoma	Female	T2	Stage IIA		Negative	Negative	Negative	Yes	p.Arg342X		LOF		No
TCGA-E2-A1BC	TCGA-E2-A1BC-01	Discovery	63			European	-0.00600191	-0.00344874	Breast Invasive Lobular Carcinoma	Female	T1c	Stage IA		Positive	Positive		No					Yes	p.His1047Arg			Yes	No	No	Yes
TCGA-E2-A1BD	TCGA-E2-A1BD-01	Discovery	53	WHITE	NOT HISPANIC OR LATINO	European	-0.00725806	-0.00449648	Breast Invasive Ductal Carcinoma	Female	T2	Stage IIA		Positive	Positive	Negative	No					Yes	p.His1047Arg			Yes	No	No	Yes
TCGA-E2-A1IE	TCGA-E2-A1IE-01	Discovery	61	WHITE	NOT HISPANIC OR LATINO	European	-0.0045609	-0.00186151	Breast Invasive Ductal Carcinoma	Female	T2	Stage IIB		Positive	Positive	Negative	No					No
TCGA-E2-A1IF	TCGA-E2-A1IF-01	Discovery	74	WHITE	NOT HISPANIC OR LATINO	European	-0.00631873	-0.0048597	Breast Invasive Ductal Carcinoma	Female	T1c	Stage I		Positive	Positive		No					Yes	p.His1047Arg			Yes	No	No	Yes
TCGA-E2-A1IG	TCGA-E2-A1IG-01	Discovery	45	WHITE	NOT HISPANIC OR LATINO	European	-0.00691699	-0.00450305	Breast Invasive Ductal Carcinoma	Female	T2	Stage IIB		Positive	Positive		No					No
TCGA-E2-A1IH	TCGA-E2-A1IH-01	Discovery	80	WHITE	NOT HISPANIC OR LATINO	European	-0.00384328	-0.00264919	Breast Invasive Lobular Carcinoma	Female	T1c	Stage I		Positive	Positive		No					No
TCGA-E2-A1II	TCGA-E2-A1II-01	Discovery	51	WHITE	NOT HISPANIC OR LATINO	European	-0.00111136	-0.00259173	Breast Invasive Ductal Carcinoma	Female	T1c	Stage I		Negative	Positive		Yes	p.X126_splice		LOF		No
TCGA-E2-A1IJ	TCGA-E2-A1IJ-01	Discovery	57	WHITE	NOT HISPANIC OR LATINO	European	-0.00387792	-0.00130064	Breast Invasive Lobular Carcinoma	Female	T1c	Stage I		Positive	Positive	Negative	No					No
TCGA-E2-A1IK	TCGA-E2-A1IK-01	Discovery	71	WHITE	NOT HISPANIC OR LATINO	European	-0.00554234	-0.001296	Breast Invasive Ductal Carcinoma	Female	T1c	Stage IIA		Positive	Positive		No					No
TCGA-E2-A1IL	TCGA-E2-A1IL-01	Discovery	78	WHITE	NOT HISPANIC OR LATINO	European	-0.00585314	-0.00179306	Breast Invasive Lobular Carcinoma	Female	T1c	Stage IIA		Positive	Positive		No					Yes	p.His1047Arg			Yes	No	No	Yes
TCGA-E2-A1IN	TCGA-E2-A1IN-01	Discovery	60	WHITE	NOT HISPANIC OR LATINO	European	-0.00133157	0.00147729	Breast Invasive Ductal Carcinoma	Female	T1c	Stage I		Positive	Positive		Yes	p.Val157Gly		unknown		Yes	p.Glu542Lys	p.Cys901Phe		Yes	Yes	No	No
TCGA-E2-A1IO	TCGA-E2-A1IO-01	Discovery	37	WHITE	NOT HISPANIC OR LATINO	European	-0.00352511	0.00508662	Breast Invasive Ductal Carcinoma	Female	T1c	Stage I		Positive	Positive	Negative	Yes	p.Pro191SerfsX18		LOF		Yes	p.Glu542Lys			Yes	Yes	No	No
TCGA-E2-A1IU	TCGA-E2-A1IU-01	Discovery	60	WHITE	NOT HISPANIC OR LATINO	European	-0.00591359	-0.00257671	Breast Invasive Ductal Carcinoma	Female	T1c	Stage IA		Positive	Positive		No					No
TCGA-E2-A1L6	TCGA-E2-A1L6-01	Validation	44	WHITE	NOT HISPANIC OR LATINO	Admixed	0.0645135	0.464926	Breast Invasive Ductal Carcinoma	Female	T1c	Stage IIA		Positive	Positive		No					Yes	p.His1047Arg			Yes	No	No	Yes
TCGA-E2-A1L7	TCGA-E2-A1L7-01	Discovery	40	WHITE	NOT HISPANIC OR LATINO	European	-0.00597589	-0.00171181	Breast Invasive Ductal Carcinoma	Female	T2	Stage IIIA		Negative	Negative		Yes	p.Ile255Phe		LOF		No
TCGA-E2-A1L8	TCGA-E2-A1L8-01	Validation	52	BLACK OR AFRICAN AMERICAN	NOT HISPANIC OR LATINO	African	1.08952	1.02495	Breast Invasive Lobular Carcinoma	Female	T2	Stage IIB		Positive	Positive	Negative	No					Yes	p.His1047Arg			Yes	No	No	Yes
TCGA-E2-A1L9	TCGA-E2-A1L9-01	Discovery	40	WHITE	NOT HISPANIC OR LATINO	European	-0.00430766	-0.00368742	Breast Invasive Ductal Carcinoma	Female	T1c	Stage IIA		Positive	Positive		No					No
TCGA-E2-A1LA	TCGA-E2-A1LA-01	Validation	59		NOT HISPANIC OR LATINO	Admixed	-0.0567688	0.568229	Breast Invasive Ductal Carcinoma	Female	T1c	Stage IIA		Positive	Positive	Negative	No					No
TCGA-E2-A1LB	TCGA-E2-A1LB-01	Validation	41	BLACK OR AFRICAN AMERICAN	NOT HISPANIC OR LATINO	African	1.12118	1.03008	Breast Invasive Ductal Carcinoma	Female	T2	Stage IIB		Negative	Negative		No					No
TCGA-E2-A1LE	TCGA-E2-A1LE-01	Discovery	71	WHITE	NOT HISPANIC OR LATINO	European	-0.00537298	-0.0034291	Breast Invasive Ductal Carcinoma	Female	T2	Stage IIIC		Negative	Negative		Yes	p.Lys164Glu		unknown		No
TCGA-E2-A1LG	TCGA-E2-A1LG-01	Validation	50	BLACK OR AFRICAN AMERICAN	NOT HISPANIC OR LATINO	African	1.07268	1.04803	Breast Invasive Lobular Carcinoma	Female	T2	Stage IIA		Negative	Negative	Negative	Yes	p.Ile255del		LOF		No
TCGA-E2-A1LH	TCGA-E2-A1LH-01	Discovery	59	WHITE	NOT HISPANIC OR LATINO	European	-0.00635759	-0.00242957	Breast Invasive Ductal Carcinoma	Female	T1c	Stage I		Negative	Negative		Yes	p.Lys132Thrhr		unknown		No
TCGA-E2-A1LI	TCGA-E2-A1LI-01	Discovery	57	WHITE	NOT HISPANIC OR LATINO	European	-0.0054681	0.000118062	Breast Invasive Ductal Carcinoma	Female	T2	Stage IIB		Negative	Negative	Negative	No					No
TCGA-E2-A1LK	TCGA-E2-A1LK-01	Validation	84	BLACK OR AFRICAN AMERICAN	NOT HISPANIC OR LATINO	African	0.839248	1.00907	Breast Invasive Ductal Carcinoma	Female	T4b	Stage IIIC		Negative	Negative	Negative	Yes	p.Ala86CysfsX63		LOF		No
TCGA-E2-A1LL	TCGA-E2-A1LL-01	Validation	73	BLACK OR AFRICAN AMERICAN	NOT HISPANIC OR LATINO	African	0.930581	1.01002	Breast Invasive Ductal Carcinoma	Female	T3	Stage IIIA		Negative	Negative		Yes	p.Trp91X		LOF		No
TCGA-E2-A1LS	TCGA-E2-A1LS-01	Discovery	46	WHITE		European	-0.00586629	-0.00367352	Breast Invasive Ductal Carcinoma	Female	T1c	Stage IA		Negative	Negative		Yes	p.Glu286Lys		LOF		No
TCGA-E2-A2P5	TCGA-E2-A2P5-01	Validation	78	BLACK OR AFRICAN AMERICAN	NOT HISPANIC OR LATINO	European	0.234517	0.904275	Breast Invasive Lobular Carcinoma	Female	T2	Stage IIIC		Positive	Positive	Negative	Yes	p.Phe341Ser		unknown		Yes	p.Asn345Lys	p.Gly914Arg		No	No	No	No
TCGA-E2-A2P6	TCGA-E2-A2P6-01	Validation	77		HISPANIC OR LATINO	European	-0.0293654	0.715797	Breast Invasive Lobular Carcinoma	Female	T2	Stage IIB		Positive	Positive	Negative	No					No
TCGA-E2-A3DX	TCGA-E2-A3DX-01	Discovery	43	WHITE	NOT HISPANIC OR LATINO	European	-0.00348667	-0.00145821	Breast Invasive Lobular Carcinoma	Female	T2	Stage IIIC		Positive	Positive	Positive	No					No
TCGA-E2-A56Z	TCGA-E2-A56Z-01	Validation	69	BLACK OR AFRICAN AMERICAN	NOT HISPANIC OR LATINO	African	0.749798	1.01981	Breast Invasive Ductal Carcinoma	Female	T2	Stage IIB		Positive	Positive	Negative	No					No
TCGA-E2-A570	TCGA-E2-A570-01	Validation	47	BLACK OR AFRICAN AMERICAN	NOT HISPANIC OR LATINO	African	1.11009	1.01679	Breast Invasive Ductal Carcinoma	Female	T1c	Stage IB		Positive	Positive	Negative	No					No
TCGA-E2-A572	TCGA-E2-A572-01	Validation	72	BLACK OR AFRICAN AMERICAN	NOT HISPANIC OR LATINO	African	0.913411	1.01076	Breast Invasive Ductal Carcinoma	Female	T2	Stage IIIA		Positive	Positive	Negative	No					No
TCGA-E2-A573	TCGA-E2-A573-01	Validation	48	BLACK OR AFRICAN AMERICAN	NOT HISPANIC OR LATINO	African	1.03344	0.994782	Breast Invasive Ductal Carcinoma	Female	T1c	Stage IA		Negative	Negative	Negative	Yes	p.Tyr220Cys		GOF		No
TCGA-E2-A574	TCGA-E2-A574-01	Validation	44	BLACK OR AFRICAN AMERICAN	NOT HISPANIC OR LATINO	African	0.71509	0.986113	Breast Invasive Ductal Carcinoma	Female	T2	Stage IIA		Negative	Negative	Negative	Yes	p.Arg248Gln		GOF		No
TCGA-E2-A576	TCGA-E2-A576-01	Validation	69	BLACK OR AFRICAN AMERICAN	NOT HISPANIC OR LATINO	African	0.951972	0.994188	Breast Invasive Lobular Carcinoma	Female	T1c	Stage IA		Positive	Positive	Negative	No					No
TCGA-E2-A9RU	TCGA-E2-A9RU-01	Validation	90	BLACK OR AFRICAN AMERICAN	NOT HISPANIC OR LATINO	Admixed	0.32798	0.944435	Breast Invasive Ductal Carcinoma	Female	T2	Stage IIIC		Positive	Negative	Negative	No					No
TCGA-E9-A1N3	TCGA-E9-A1N3-01	Discovery	70	WHITE	NOT HISPANIC OR LATINO	European	-0.00474336	0.000752507	Breast Mixed Ductal and Lobular Carcinoma	Female	T1c	Stage IIIA					No					No
TCGA-E9-A1N4	TCGA-E9-A1N4-01	Discovery	41	WHITE	NOT HISPANIC OR LATINO	European	-0.00515408	-0.00151844	Breast Invasive Lobular Carcinoma	Female	T2	Stage IIIA		Positive	Positive		No					No
TCGA-E9-A1N5	TCGA-E9-A1N5-01	Discovery	45	WHITE	NOT HISPANIC OR LATINO	European	-0.00374955	0.00283948	Breast Mixed Ductal and Lobular Carcinoma	Female	T2	Stage IIB		Positive	Positive		Yes	p.His193Arg		LOF*		Yes	p.Glu542Lys			Yes	Yes	No	No
TCGA-E9-A1N6	TCGA-E9-A1N6-01	Discovery	52	WHITE	NOT HISPANIC OR LATINO	European	-0.0462355	0.841613	Breast Invasive Ductal Carcinoma	Female	T2	Stage IIB		Positive	Positive		No					No
TCGA-E9-A1N8	TCGA-E9-A1N8-01	Discovery	48	WHITE	NOT HISPANIC OR LATINO	European	-0.00426899	0.00128665	Breast Invasive Ductal Carcinoma	Female	T2	Stage IIA		Negative			Yes	p.Thrhr256AsnfsX8		LOF		No
TCGA-E9-A1N9	TCGA-E9-A1N9-01	Discovery	58	WHITE	NOT HISPANIC OR LATINO	European	-0.0036627	0.00217982	Breast Mixed Ductal and Lobular Carcinoma	Female	T2	Stage IIA		Negative	Positive		Yes	p.Arg196X		LOF		No
TCGA-E9-A1NA	TCGA-E9-A1NA-01	Discovery	58	WHITE	NOT HISPANIC OR LATINO	European	-0.00372782	-0.000105431	Breast Mixed Ductal and Lobular Carcinoma	Female	T2	Stage IIA		Positive	Positive		No					No
TCGA-E9-A1NC	TCGA-E9-A1NC-01	Discovery	61	WHITE	NOT HISPANIC OR LATINO	European	-0.0057755	0.000555137	Breast Mixed Ductal and Lobular Carcinoma	Female	T2	Stage IIB		Negative	Positive		No					No
TCGA-E9-A1ND	TCGA-E9-A1ND-01	Discovery	75	WHITE	NOT HISPANIC OR LATINO	European	-0.00464104	0.000665914	Breast Invasive Ductal Carcinoma	Female	T2	Stage IIB		Negative	Negative		Yes	p.Tyr220Cys		GOF		No
TCGA-E9-A1NE	TCGA-E9-A1NE-01	Discovery	28	WHITE	NOT HISPANIC OR LATINO	European	-0.0047527	0.00122747	Breast Mixed Ductal and Lobular Carcinoma	Female	T2	Stage IIB		Positive	Positive		No					No
TCGA-E9-A1NF	TCGA-E9-A1NF-01	Discovery	60	WHITE	NOT HISPANIC OR LATINO	European	-0.00512538	-0.000612595	Breast Mixed Ductal and Lobular Carcinoma	Female	T2	Stage IIA		Positive	Positive		Yes	p.Phe113Cys		unknown		No
TCGA-E9-A1NG	TCGA-E9-A1NG-01	Discovery	62	WHITE	NOT HISPANIC OR LATINO	European	-0.00272793	0.00242216	Breast Invasive Ductal Carcinoma	Female	T2	Stage IIA		Positive	Positive		No					Yes	p.Glu545Lys			Yes	No	Yes	No
TCGA-E9-A1NH	TCGA-E9-A1NH-01	Discovery	71	WHITE	NOT HISPANIC OR LATINO	European	0.00133081	0.000927573	Breast Invasive Ductal Carcinoma	Female	T2	Stage IIB		Positive	Positive		No					Yes	p.His1047Arg			Yes	No	No	Yes
TCGA-E9-A1NI	TCGA-E9-A1NI-01	Discovery	51	WHITE	NOT HISPANIC OR LATINO	European	-0.00565474	-0.000158711	Breast Mixed Ductal and Lobular Carcinoma	Female	T2	Stage IIA		Positive	Positive		No					Yes	p.Glu542Lys			Yes	Yes	No	No
TCGA-E9-A1QZ	TCGA-E9-A1QZ-01	Discovery	61	WHITE	NOT HISPANIC OR LATINO	European	-0.00412507	0.00402761	Breast Invasive Ductal Carcinoma	Female	T2	Stage IIA					No					No
TCGA-E9-A1R0	TCGA-E9-A1R0-01	Discovery	58	WHITE	NOT HISPANIC OR LATINO	European	-0.00438634	0.000893036	Breast Invasive Ductal Carcinoma	Female	T1c	Stage IIA					No					Yes	p.Glu545Lys			Yes	No	Yes	No
TCGA-E9-A1R2	TCGA-E9-A1R2-01	Discovery	51	WHITE	NOT HISPANIC OR LATINO	European	-0.00407303	-0.00169586	Breast Invasive Ductal Carcinoma	Female	T2	Stage IIIC		Positive	Negative	Negative	No					No
TCGA-E9-A1R3	TCGA-E9-A1R3-01	Discovery	70	WHITE	NOT HISPANIC OR LATINO	European	-0.00525768	-0.00123884	Breast Invasive Ductal Carcinoma	Female	T2	Stage IIIC					No					Yes	p.His1047Arg			Yes	No	No	Yes
TCGA-E9-A1R4	TCGA-E9-A1R4-01	Discovery	66	WHITE	NOT HISPANIC OR LATINO	European	-0.00647953	0.000490113	Breast Invasive Ductal Carcinoma	Female	T1c	Stage IA					No					Yes	p.Glu545Lys			Yes	No	Yes	No
TCGA-E9-A1R5	TCGA-E9-A1R5-01	Discovery	63	WHITE	NOT HISPANIC OR LATINO	European	-0.00470207	9.32663e-06	Breast Invasive Ductal Carcinoma	Female	T1c	Stage IA					No					Yes	p.Cys420Arg			No	No	No	No
TCGA-E9-A1R6	TCGA-E9-A1R6-01	Discovery	63	WHITE	NOT HISPANIC OR LATINO	European	-0.00687413	-0.000854549	Breast Invasive Ductal Carcinoma	Female	T2	Stage IIA					No					No
TCGA-E9-A1R7	TCGA-E9-A1R7-01	Discovery	64	WHITE	NOT HISPANIC OR LATINO	European	-0.00567252	0.000708036	Breast Invasive Ductal Carcinoma	Female	T2	Stage IIA					No					No
TCGA-E9-A1RA	TCGA-E9-A1RA-01	Discovery	48	WHITE	NOT HISPANIC OR LATINO	European	-0.00522422	-0.000932258	Breast Invasive Ductal Carcinoma	Female	T1c	Stage IA					No					Yes	p.Glu542Lys			Yes	Yes	No	No
TCGA-E9-A1RB	TCGA-E9-A1RB-01	Discovery	40	WHITE	NOT HISPANIC OR LATINO	European	-0.00624484	-0.00146316	Breast Invasive Ductal Carcinoma	Female	T2	Stage IIA					Yes	p.Glu286Gln		LOF		No
TCGA-E9-A1RC	TCGA-E9-A1RC-01	Discovery	56	WHITE	NOT HISPANIC OR LATINO	European	-0.0061932	-0.00204427	Breast Mixed Ductal and Lobular Carcinoma	Female	T4b	Stage IIIC					No					Yes	p.His1047Arg			Yes	No	No	Yes
TCGA-E9-A1RD	TCGA-E9-A1RD-01	Discovery	67	WHITE	NOT HISPANIC OR LATINO	European	-0.00440631	0.00201903	Breast Invasive Ductal Carcinoma	Female	T2	Stage IIA					No					Yes	p.Glu542Lys			Yes	Yes	No	No
TCGA-E9-A1RE	TCGA-E9-A1RE-01	Discovery	74	WHITE	NOT HISPANIC OR LATINO	European	-0.00460871	-0.000596695	Breast Invasive Ductal Carcinoma	Female	T2	Stage IIIA					No					Yes	p.Pro104Leu			No	No	No	No
TCGA-E9-A1RF	TCGA-E9-A1RF-01	Validation	68	WHITE	NOT HISPANIC OR LATINO	European	-0.191844	0.921305	Breast Invasive Ductal Carcinoma	Female	T2	Stage IIIA					No					No
TCGA-E9-A1RG	TCGA-E9-A1RG-01	Discovery	62	WHITE	NOT HISPANIC OR LATINO	European	-0.00571535	-0.000492982	Breast Invasive Ductal Carcinoma	Female	T1c	Stage IIIA					No					No
TCGA-E9-A1RH	TCGA-E9-A1RH-01	Validation	63	WHITE	NOT HISPANIC OR LATINO	European	-0.0452238	0.673484	Breast Invasive Ductal Carcinoma	Female	T2	Stage IIA					Yes	p.Glu339ArgfsX6		LOF		Yes	p.Glu103_Pro104del	p.Leu531Val		No	No	No	No
TCGA-E9-A1RI	TCGA-E9-A1RI-01	Discovery	43	WHITE	NOT HISPANIC OR LATINO	European	-0.00417295	0.00173722	Breast Mixed Ductal and Lobular Carcinoma	Female	T1c	Stage IIIA					No					Yes	p.His1047Leu			Yes	No	No	Yes
TCGA-E9-A226	TCGA-E9-A226-01	Discovery	45	WHITE	NOT HISPANIC OR LATINO	European	-0.0054583	-0.000918889	Breast Invasive Ductal Carcinoma	Female	T2	Stage IIIA					No					Yes	p.Asn345Lys			No	No	No	No
TCGA-E9-A227	TCGA-E9-A227-01	Discovery	42	WHITE	NOT HISPANIC OR LATINO	European	-0.00425406	-0.00156156	Breast Invasive Ductal Carcinoma	Female	T2	Stage IIB		Positive	Positive		No					Yes	p.His1047Arg			Yes	No	No	Yes
TCGA-E9-A228	TCGA-E9-A228-01	Discovery	58	WHITE	NOT HISPANIC OR LATINO	European	-0.00485174	-8.20036e-05	Breast Invasive Ductal Carcinoma	Female	T2	Stage IIB					No					Yes	p.His1047Arg			Yes	No	No	Yes
TCGA-E9-A229	TCGA-E9-A229-01	Discovery	37	WHITE	NOT HISPANIC OR LATINO	European	-0.00459142	-0.00038858	Breast Invasive Ductal Carcinoma	Female	T1c	Stage IA					No					No
TCGA-E9-A22A	TCGA-E9-A22A-01	Discovery	74	WHITE	NOT HISPANIC OR LATINO	European	-0.00596006	0.000379672	Breast Invasive Ductal Carcinoma	Female	T2	Stage IIA		Positive	Negative		No					No
TCGA-E9-A22B	TCGA-E9-A22B-01	Discovery	71	WHITE	NOT HISPANIC OR LATINO	European	-0.00521103	0.00146548	Breast Mixed Ductal and Lobular Carcinoma	Female	T1c	Stage IA		Positive	Negative		No					No
TCGA-E9-A22D	TCGA-E9-A22D-01	Discovery	38	WHITE	NOT HISPANIC OR LATINO	European	-0.00588901	0.000325698	Breast Invasive Ductal Carcinoma	Female	T2	Stage IIA		Positive	Positive		No					No
TCGA-E9-A22E	TCGA-E9-A22E-01	Discovery	56	WHITE	NOT HISPANIC OR LATINO	European	-0.00538693	-0.00117794	Breast Invasive Ductal Carcinoma	Female	T2	Stage IIIA		Positive	Positive		Yes	p.Gly245Ser		GOF		No
TCGA-E9-A22G	TCGA-E9-A22G-01	Discovery	47	WHITE	NOT HISPANIC OR LATINO	European	-0.00693814	-0.00225081	Breast Invasive Ductal Carcinoma	Female	T2	Stage IIA		Negative	Negative		Yes	p.Glu271X		LOF		No
TCGA-E9-A22H	TCGA-E9-A22H-01	Validation	42	WHITE	NOT HISPANIC OR LATINO	European	-0.0452238	0.673484	Breast Invasive Ductal Carcinoma	Female	T2	Stage IIB		Positive	Positive		No					No
TCGA-E9-A243	TCGA-E9-A243-01	Validation	52	WHITE	NOT HISPANIC OR LATINO	European	-0.1713	0.925525	Breast Invasive Ductal Carcinoma	Female	T2	Stage IIA					Yes	p.Tyr220Ser	p.Trp91X	LOF	LOF	No
TCGA-E9-A244	TCGA-E9-A244-01	Discovery	54	WHITE	NOT HISPANIC OR LATINO	European	-0.00365308	0.00164579	Breast Invasive Ductal Carcinoma	Female	T2	Stage IIA					Yes	p.Arg175His		GOF		No
TCGA-E9-A245	TCGA-E9-A245-01	Discovery	47	WHITE	NOT HISPANIC OR LATINO	European	-0.00443572	-0.000725681	Breast Invasive Ductal Carcinoma	Female	T2	Stage IIB					No					No
TCGA-E9-A247	TCGA-E9-A247-01	Discovery	59	WHITE	NOT HISPANIC OR LATINO	European	-0.00547454	-0.00243271	Breast Invasive Ductal Carcinoma	Female	T1c	Stage IA					No					No
TCGA-E9-A248	TCGA-E9-A248-01	Discovery	51	WHITE	NOT HISPANIC OR LATINO	European	-0.00513821	0.00152018	Breast Invasive Ductal Carcinoma	Female	T2	Stage IIA					Yes	p.His115IlefsX8		LOF		No
TCGA-E9-A249	TCGA-E9-A249-01	Discovery	45	WHITE	NOT HISPANIC OR LATINO	European	-0.00432472	-0.000659165	Breast Invasive Ductal Carcinoma	Female	T2	Stage IIA					No					Yes	p.Glu545Lys			Yes	No	Yes	No
TCGA-E9-A24A	TCGA-E9-A24A-01	Discovery	69	WHITE	NOT HISPANIC OR LATINO	European	-0.00354392	-0.000903333	Breast Invasive Ductal Carcinoma	Female	T1c	Stage IIA					No					No
TCGA-E9-A295	TCGA-E9-A295-01	Discovery	71	WHITE	NOT HISPANIC OR LATINO	European	-0.00479777	0.000882962	Breast Invasive Lobular Carcinoma	Female	T2	Stage IIA		Positive	Positive		No					Yes	p.His1047Leu			Yes	No	No	Yes
TCGA-E9-A2JS	TCGA-E9-A2JS-01	Discovery	72	WHITE	NOT HISPANIC OR LATINO	European	-0.00504175	-0.00156148	Breast Invasive Lobular Carcinoma	Female	T2	Stage IIB					No					No
TCGA-E9-A2JT	TCGA-E9-A2JT-01	Discovery	63	WHITE	NOT HISPANIC OR LATINO	European	-0.00549018	0.000929124	Breast Invasive Lobular Carcinoma	Female	T2	Stage IIA					No					No
TCGA-E9-A3HO	TCGA-E9-A3HO-01	Discovery	49	WHITE	NOT HISPANIC OR LATINO	European	-0.00479419	0.000999192	Breast Invasive Lobular Carcinoma	Female	T2	Stage IIA					No					No
TCGA-E9-A3Q9	TCGA-E9-A3Q9-01	Discovery	78	WHITE	NOT HISPANIC OR LATINO	European	-0.00546263	0.000345616	Breast Invasive Lobular Carcinoma	Female	T3	Stage IIIC		Positive	Positive		No					No
TCGA-E9-A3QA	TCGA-E9-A3QA-01	Discovery	33	WHITE	NOT HISPANIC OR LATINO	European	-0.00540118	-0.00076215	Breast Invasive Ductal Carcinoma	Female	T2	Stage IIA					Yes	p.Arg175His		GOF		No
TCGA-E9-A3X8	TCGA-E9-A3X8-01	Discovery	48	WHITE	NOT HISPANIC OR LATINO	European	-0.00287052	0.00346498	Breast Invasive Lobular Carcinoma	Female	T2	Stage IIB		Positive	Positive		No					No
TCGA-E9-A54X	TCGA-E9-A54X-01	Discovery	85	WHITE	NOT HISPANIC OR LATINO	European	-0.00468774	-0.000382521	Breast Invasive Mixed Mucinous Carcinoma	Female	T1b	Stage IA		Positive	Positive		No					No
TCGA-E9-A54Y	TCGA-E9-A54Y-01	Discovery	63	WHITE	NOT HISPANIC OR LATINO	European	-0.0048236	-0.000924259	Breast Invasive Lobular Carcinoma	Female	T2	Stage IIIA		Positive	Positive		No					No
TCGA-E9-A5FK	TCGA-E9-A5FK-01	Discovery	60	WHITE	NOT HISPANIC OR LATINO	European	-0.0054644	-0.0013038	Breast Invasive Lobular Carcinoma	Female	T2	Stage IIIC		Positive	Positive		No					No
TCGA-E9-A5FL	TCGA-E9-A5FL-01	Discovery	65	WHITE	NOT HISPANIC OR LATINO	European	-0.00600218	-0.00134608	Metaplastic Breast Cancer	Female	T3	Stage IIB		Negative	Negative		Yes	p.His193Arg		LOF*		No
TCGA-E9-A5UO	TCGA-E9-A5UO-01	Discovery	41	WHITE	NOT HISPANIC OR LATINO	European	-0.00370787	0.00411909	Breast Invasive Mixed Mucinous Carcinoma	Female	T2	Stage IIA					No					No
TCGA-E9-A5UP	TCGA-E9-A5UP-01	Discovery	63	WHITE	NOT HISPANIC OR LATINO	European	-0.00311591	0.00311083	Breast Invasive Ductal Carcinoma	Female	T2	Stage IIA					No					No
TCGA-E9-A6HE	TCGA-E9-A6HE-01	Discovery	45	WHITE	NOT HISPANIC OR LATINO	European	-0.00395765	-0.000759319	Breast Invasive Lobular Carcinoma	Female	T3	Stage IIIC		Positive	Positive	Negative	No					No
TCGA-EW-A1IW	TCGA-EW-A1IW-01	Discovery	80	WHITE	HISPANIC OR LATINO	European	-0.00306224	-0.00267792	Breast Invasive Lobular Carcinoma	Female	T2	Stage IIB		Positive	Positive		No					Yes	p.Gln546Arg			No	No	No	No
TCGA-EW-A1IX	TCGA-EW-A1IX-01	Validation	48	ASIAN	HISPANIC OR LATINO	Asian	0.301509	0.0328601	Breast Invasive Lobular Carcinoma	Female	T1b	Stage IIA		Positive	Positive		No					Yes	p.His1047Arg			Yes	No	No	Yes
TCGA-EW-A1IY	TCGA-EW-A1IY-01	Validation	38	ASIAN	NOT HISPANIC OR LATINO	Asian	0.280647	-0.0514014	Breast Invasive Ductal Carcinoma	Female	T1c	Stage I		Positive	Positive		No					No
TCGA-EW-A1IZ	TCGA-EW-A1IZ-01	Validation	53	WHITE	NOT HISPANIC OR LATINO	European	0.24977	0.777458	Breast Invasive Ductal Carcinoma	Female	T2	Stage IIIA		Positive	Positive		No					Yes	p.Ser673Thrhr			No	No	No	No
TCGA-EW-A1J1	TCGA-EW-A1J1-01	Validation	38	WHITE	HISPANIC OR LATINO	European	0.137365	0.754513	Breast Invasive Ductal Carcinoma	Female	T2	Stage IIB		Positive	Positive		No					Yes	p.Asn1044Tyr			No	No	No	No
TCGA-EW-A1J2	TCGA-EW-A1J2-01	Validation	50	BLACK OR AFRICAN AMERICAN	NOT HISPANIC OR LATINO	European	0.0829206	0.621442	Breast Invasive Lobular Carcinoma	Female	T1c			Positive	Positive		No					Yes	p.His1047Arg			Yes	No	No	Yes
TCGA-EW-A1J3	TCGA-EW-A1J3-01	Discovery	61	WHITE	HISPANIC OR LATINO	European	-0.00147447	-0.000484605	Breast Invasive Lobular Carcinoma	Female	T1c	Stage IA		Positive	Positive		No					No
TCGA-EW-A1J5	TCGA-EW-A1J5-01	Discovery	59	WHITE	NOT HISPANIC OR LATINO	European	9.29964e-05	0.00329538	Breast Invasive Lobular Carcinoma	Female	T3	Stage IIB		Positive	Positive		No					Yes	p.Glu545Lys	p.Glu726Lys		Yes	No	Yes	No
TCGA-EW-A1J6	TCGA-EW-A1J6-01	Validation	70	WHITE	HISPANIC OR LATINO	European	0.00489602	0.870037	Breast Invasive Ductal Carcinoma	Female	T1c	Stage I		Positive	Positive		No					No
TCGA-EW-A1OV	TCGA-EW-A1OV-01	Discovery	56	WHITE	HISPANIC OR LATINO	European	1.01972e-05	-0.00324702	Breast Invasive Ductal Carcinoma	Female	T2	Stage IIB		Negative	Negative	Negative	No					Yes	p.Glu81Lys			No	No	No	No
TCGA-EW-A1OX	TCGA-EW-A1OX-01	Validation	43	WHITE	HISPANIC OR LATINO	African	0.626759	0.94861	Breast Invasive Ductal Carcinoma	Female	T2	Stage IIA		Positive	Positive		No					No
TCGA-EW-A1OY	TCGA-EW-A1OY-01	Discovery	63	WHITE	HISPANIC OR LATINO	European	-0.00338326	-0.00127052	Breast Invasive Ductal Carcinoma	Female	T2	Stage IIA		Positive	Positive	Negative	Yes	p.Gln192X		LOF		No
TCGA-EW-A1OZ	TCGA-EW-A1OZ-01	Validation	56	BLACK OR AFRICAN AMERICAN	NOT HISPANIC OR LATINO	African	1.10075	1.03769	Breast Invasive Ductal Carcinoma	Female	T2	Stage IIA		Positive	Negative	Positive	Yes	p.Glu258X		LOF		No
TCGA-EW-A1P0	TCGA-EW-A1P0-01	Discovery	55	WHITE	NOT HISPANIC OR LATINO	European	-0.00565724	-0.00488738	Breast Invasive Ductal Carcinoma	Female	T2	Stage IIB		Positive	Negative		No					Yes	p.Asp939Gly			No	No	No	No
TCGA-EW-A1P1	TCGA-EW-A1P1-01	Discovery	68	WHITE	HISPANIC OR LATINO	European	-0.000425656	-0.00307945	Breast Invasive Ductal Carcinoma	Female	T2	Stage IIIC		Negative	Negative	Negative	Yes	p.Arg273His		GOF		Yes	p.His1047Arg			Yes	No	No	Yes
TCGA-EW-A1P3	TCGA-EW-A1P3-01	Discovery	48	WHITE	NOT HISPANIC OR LATINO	European	-0.00272929	-0.00223231	Breast Invasive Ductal Carcinoma	Female	T2	Stage IIA		Positive	Positive		No					No
TCGA-EW-A1P4	TCGA-EW-A1P4-01	Validation	43	WHITE	HISPANIC OR LATINO	European	-0.0284253	0.681433	Breast Invasive Ductal Carcinoma	Female	T2	Stage IIA		Negative	Negative		Yes	p.His179Arg		GOF		No
TCGA-EW-A1P5	TCGA-EW-A1P5-01	Discovery	77	WHITE	NOT HISPANIC OR LATINO	European	-0.00203118	-0.00223827	Breast Invasive Ductal Carcinoma	Female	T2	Stage IIB		Positive	Positive	Negative	No					Yes	p.Pro447_Leu455del	p.Leu456AlafsX13		No	No	No	No
TCGA-EW-A1P6	TCGA-EW-A1P6-01	Discovery	64	WHITE	HISPANIC OR LATINO	European	0.00410321	-0.00290144	Breast Invasive Ductal Carcinoma	Female	T2	Stage IIB		Positive	Positive		No					No
TCGA-EW-A1P7	TCGA-EW-A1P7-01	Validation	59	WHITE	HISPANIC OR LATINO	Admixed	0.0179894	0.597514	Breast Invasive Ductal Carcinoma	Female	T2	Stage IIA		Negative	Negative	Negative	Yes	p.Ala138Pro		unknown		No
TCGA-EW-A1P8	TCGA-EW-A1P8-01	Validation	58	WHITE	NOT HISPANIC OR LATINO	European	-0.225077	0.948017	Breast Invasive Ductal Carcinoma	Female	T2	Stage IIIC		Negative	Negative		Yes	p.Arg282Trp		GOF		No
TCGA-EW-A1PA	TCGA-EW-A1PA-01	Discovery	59	WHITE	HISPANIC OR LATINO	European	-0.00133234	-0.00215195	Breast Invasive Ductal Carcinoma	Female	T2	Stage IIB		Positive	Positive		Yes	p.Arg213X		LOF		No
TCGA-EW-A1PB	TCGA-EW-A1PB-01	Validation	70	BLACK OR AFRICAN AMERICAN	NOT HISPANIC OR LATINO	African	1.10612	1.0336	Breast Invasive Ductal Carcinoma	Female	T3	Stage IIIA		Negative	Negative		No					No
TCGA-EW-A1PC	TCGA-EW-A1PC-01	Validation	66	BLACK OR AFRICAN AMERICAN	NOT HISPANIC OR LATINO	African	1.02009	0.98681	Breast Invasive Ductal Carcinoma	Female	T3	Stage IIB		Positive	Positive		Yes	p.Arg273Cys		GOF		Yes	p.His1047Arg			Yes	No	No	Yes
TCGA-EW-A1PE	TCGA-EW-A1PE-01	Validation	56	WHITE	HISPANIC OR LATINO	European	0.229746	0.636985	Invasive Breast Carcinoma	Female	T1c	Stage IIA		Positive	Positive		No					Yes	p.Gln546Lys	p.Thrhr1025Ala		No	No	No	No
TCGA-EW-A1PF	TCGA-EW-A1PF-01	Validation	50	WHITE	HISPANIC OR LATINO	European	0.117279	0.764965	Breast Invasive Ductal Carcinoma	Female	T1c	Stage IA		Positive	Positive		No					No
TCGA-EW-A1PG	TCGA-EW-A1PG-01	Discovery	53	WHITE	HISPANIC OR LATINO	European	-0.000453097	-0.00527125	Breast Invasive Lobular Carcinoma	Female	T2	Stage IIB		Positive	Positive	Negative	No					No
TCGA-EW-A1PH	TCGA-EW-A1PH-01	Discovery	52	WHITE	HISPANIC OR LATINO	European	-0.00588288	-0.00291841	Breast Invasive Ductal Carcinoma	Female	T1c	Stage IIA		Negative	Negative		Yes	p.Lys292GlyfsX52		LOF		No
TCGA-EW-A2FR	TCGA-EW-A2FR-01	Validation	59	BLACK OR AFRICAN AMERICAN	NOT HISPANIC OR LATINO	Admixed	0.122103	0.519581	Breast Invasive Ductal Carcinoma	Female	T1b	Stage IIIC		Negative	Negative	Positive	Yes	p.Arg175His		GOF		No
TCGA-EW-A2FS	TCGA-EW-A2FS-01	Validation	41	BLACK OR AFRICAN AMERICAN	NOT HISPANIC OR LATINO	African	1.11109	1.03374	Breast Invasive Ductal Carcinoma	Female	T2	Stage IIB		Positive	Negative		No					No
TCGA-EW-A2FV	TCGA-EW-A2FV-01	Discovery	39	WHITE	HISPANIC OR LATINO	European	-0.0012302	-0.00168053	Invasive Breast Carcinoma	Female	T3	Stage IIIC		Positive	Positive		No					Yes	p.His1047Arg			Yes	No	No	Yes
TCGA-EW-A2FW	TCGA-EW-A2FW-01	Validation	52	WHITE	HISPANIC OR LATINO	European	0.0637665	0.750006	Breast Invasive Ductal Carcinoma	Female	T2	Stage IIA		Positive	Positive		No					No
TCGA-EW-A3E8	TCGA-EW-A3E8-01	Discovery	60	WHITE	HISPANIC OR LATINO	European	0.00172559	0.00185192	Breast Invasive Lobular Carcinoma	Female	T3	Stage IIB		Positive	Negative		No					Yes	p.Glu545Lys			Yes	No	Yes	No
TCGA-EW-A3U0	TCGA-EW-A3U0-01	Validation	61	BLACK OR AFRICAN AMERICAN	NOT HISPANIC OR LATINO	African	0.687104	0.990523	Breast Invasive Ductal Carcinoma	Female	T3	Stage IIIA		Negative	Negative		Yes	p.Glu204X		LOF		No
TCGA-EW-A423	TCGA-EW-A423-01	Validation	75	WHITE	HISPANIC OR LATINO	European	0.030286	0.7325	Breast Invasive Lobular Carcinoma	Female	T2	Stage IIA		Positive	Positive		No					No
TCGA-EW-A424	TCGA-EW-A424-01	Discovery	51	WHITE	HISPANIC OR LATINO	European	0.0028316	0.00284136	Breast Invasive Lobular Carcinoma	Female	T3	Stage IIIA		Positive	Positive		No					No
TCGA-EW-A6S9	TCGA-EW-A6S9-01	Validation	34	BLACK OR AFRICAN AMERICAN	NOT HISPANIC OR LATINO	African	0.843887	0.96333	Breast Invasive Ductal Carcinoma	Female	T1c	Stage IIA		Positive	Positive		No					No
TCGA-EW-A6SB	TCGA-EW-A6SB-01	Validation	62	BLACK OR AFRICAN AMERICAN	NOT HISPANIC OR LATINO	African	1.11134	1.0134	Breast Invasive Ductal Carcinoma	Female	T2	Stage II		Negative	Negative		No					No
TCGA-EW-A6SC	TCGA-EW-A6SC-01	Validation	60	BLACK OR AFRICAN AMERICAN	NOT HISPANIC OR LATINO	African	1.05396	1.02517	Breast Invasive Lobular Carcinoma	Female	T2	Stage IIA		Positive	Positive		No					No
TCGA-EW-A6SD	TCGA-EW-A6SD-01	Validation	32	BLACK OR AFRICAN AMERICAN	HISPANIC OR LATINO	African	1.01669	0.944935	Breast Invasive Ductal Carcinoma	Female	T2	Stage IIB		Negative	Negative		No					No
TCGA-GI-A2C8	TCGA-GI-A2C8-01	Discovery	63	WHITE	NOT HISPANIC OR LATINO	European	-0.00605312	-0.00058221	Breast Invasive Ductal Carcinoma	Female	T4b	Stage IIIB		Positive	Positive	Negative	No					No
TCGA-GI-A2C9	TCGA-GI-A2C9-01	Validation	58	BLACK OR AFRICAN AMERICAN	NOT HISPANIC OR LATINO	African	1.09014	0.960737	Breast Invasive Ductal Carcinoma	Female	T3	Stage IIB		Negative	Negative		Yes	p.Cys176Tyr		GOF		No
TCGA-GM-A2D9	TCGA-GM-A2D9-01	Discovery	69	WHITE	NOT HISPANIC OR LATINO	European	-0.00639062	-0.00244715	Breast Invasive Ductal Carcinoma	Female	T1c	Stage I		Positive	Positive	Negative	No					Yes	p.His1047Arg	p.Glu453Lys		Yes	No	No	Yes
TCGA-GM-A2DA	TCGA-GM-A2DA-01	Discovery	46	WHITE	NOT HISPANIC OR LATINO	European	-0.00554743	-0.00225967	Breast Invasive Ductal Carcinoma	Female	T2	Stage IIB		Positive	Positive	Positive	No					No
TCGA-GM-A2DB	TCGA-GM-A2DB-01	Discovery	62	WHITE	NOT HISPANIC OR LATINO	European	-0.00462	-0.000318372	Breast Invasive Ductal Carcinoma	Female	T2	Stage IIA		Negative	Negative	Negative	Yes	p.Glu294X		LOF		No
TCGA-GM-A2DC	TCGA-GM-A2DC-01	Discovery	57	WHITE	NOT HISPANIC OR LATINO	European	-0.00639952	-0.00142701	Breast Invasive Ductal Carcinoma	Female	T1c	Stage IIA		Positive	Positive	Negative	No					No
TCGA-GM-A2DD	TCGA-GM-A2DD-01	Validation	53	WHITE	NOT HISPANIC OR LATINO	European	0.00440595	0.961001	Breast Invasive Ductal Carcinoma	Female	T1c	Stage I		Negative	Negative	Negative	Yes	p.Arg175His		GOF		Yes	p.His1047Arg			Yes	No	No	Yes
TCGA-GM-A2DF	TCGA-GM-A2DF-01	Validation	53	BLACK OR AFRICAN AMERICAN	NOT HISPANIC OR LATINO	African	1.05827	0.988784	Breast Invasive Ductal Carcinoma	Female	T1c	Stage IIA		Negative	Negative	Negative	Yes	p.X225_splice		LOF		No
TCGA-GM-A2DH	TCGA-GM-A2DH-01	Discovery	58	WHITE	NOT HISPANIC OR LATINO	European	-0.00502676	-0.00203223	Breast Invasive Ductal Carcinoma	Female	T1c	Stage I		Negative	Negative	Negative	Yes	p.Gln331X		LOF		Yes	p.Gln546Arg	p.Gly1007Arg		No	No	No	No
TCGA-GM-A2DI	TCGA-GM-A2DI-01	Discovery	52	WHITE	NOT HISPANIC OR LATINO	European	-0.00541994	-0.000574212	Breast Invasive Ductal Carcinoma	Female	T1c	Stage I		Negative	Negative	Negative	Yes	p.Ser261X		LOF		Yes	p.Glu542Lys			Yes	Yes	No	No
TCGA-GM-A2DK	TCGA-GM-A2DK-01	Discovery	58	WHITE	NOT HISPANIC OR LATINO	European	-0.00547828	-0.00352098	Breast Invasive Ductal Carcinoma	Female	T1c	Stage I		Positive	Negative		No					No
TCGA-GM-A2DL	TCGA-GM-A2DL-01	Discovery	50	WHITE	NOT HISPANIC OR LATINO	European	-0.00564314	-0.00257133	Breast Invasive Ductal Carcinoma	Female	T1c	Stage I		Positive	Positive		Yes	p.Asp281Glu		LOF****		No
TCGA-GM-A2DM	TCGA-GM-A2DM-01	Validation	57	WHITE	HISPANIC OR LATINO	European	-0.0854405	0.761612	Breast Invasive Ductal Carcinoma	Female	T2	Stage IIA		Positive	Positive		No					No
TCGA-GM-A2DN	TCGA-GM-A2DN-01	Discovery	58	WHITE	NOT HISPANIC OR LATINO	European	-0.00622937	-0.00104699	Breast Invasive Ductal Carcinoma	Female	T2	Stage IIA		Positive	Positive		No					No
TCGA-GM-A2DO	TCGA-GM-A2DO-01	Validation	54	BLACK OR AFRICAN AMERICAN	NOT HISPANIC OR LATINO	African	0.624474	0.98779	Breast Invasive Lobular Carcinoma	Female	T1c	Stage I		Positive	Positive		No					No
TCGA-GM-A3NW	TCGA-GM-A3NW-01	Discovery	63	WHITE	NOT HISPANIC OR LATINO	European	-0.00581128	-0.00197194	Breast Invasive Lobular Carcinoma	Female	T2	Stage IIA		Negative	Positive	Negative	No					Yes	p.Asn345His			No	No	No	No
TCGA-GM-A3NY	TCGA-GM-A3NY-01	Discovery	72	WHITE	NOT HISPANIC OR LATINO	European	-0.00372627	-0.00220651	Breast Invasive Lobular Carcinoma	Female	T2	Stage IIB		Positive	Positive		No					Yes	p.Glu545Lys			Yes	No	Yes	No
TCGA-GM-A3XG	TCGA-GM-A3XG-01	Discovery	46	WHITE	NOT HISPANIC OR LATINO	European	-0.00531432	-0.00466609	Breast Invasive Lobular Carcinoma	Female	T3	Stage IIIA		Positive	Positive	Negative	No					No
TCGA-GM-A3XL	TCGA-GM-A3XL-01	Validation	49	BLACK OR AFRICAN AMERICAN	NOT HISPANIC OR LATINO	African	0.964851	1.00771	Breast Invasive Ductal Carcinoma	Female	T2	Stage IIA		Negative	Negative	Negative	Yes	p.Arg156del		LOF		No
TCGA-GM-A3XN	TCGA-GM-A3XN-01	Discovery	44	WHITE	NOT HISPANIC OR LATINO	European	-0.00565433	-0.00260338	Breast Invasive Lobular Carcinoma	Female	T1c	Stage IIIA		Positive	Positive	Negative	No					Yes	p.His1047Leu			Yes	No	No	Yes
TCGA-GM-A4E0	TCGA-GM-A4E0-01	Discovery	67	WHITE	NOT HISPANIC OR LATINO	European	-0.00628984	-0.00165905	Breast Invasive Lobular Carcinoma	Female	T3	Stage IIIC		Positive	Positive	Negative	No					No
TCGA-GM-A5PV	TCGA-GM-A5PV-01	Discovery	63	WHITE	NOT HISPANIC OR LATINO	European	-0.00642219	-0.00195362	Breast Invasive Lobular Carcinoma	Female	T2	Stage IIB		Positive	Positive	Negative	No					No
TCGA-GM-A5PX	TCGA-GM-A5PX-01	Discovery	65	WHITE	NOT HISPANIC OR LATINO	European	-0.00549792	-0.000506162	Breast Invasive Lobular Carcinoma	Female	T2	Stage IIB		Positive	Positive	Negative	No					No
TCGA-HN-A2NL	TCGA-HN-A2NL-01	Discovery	56			European	-0.00624385	-0.00378868	Breast Invasive Lobular Carcinoma	Female	T2	Stage IIA		Negative	Negative		Yes	p.Val143GlyfsX11		LOF		No
TCGA-HN-A2OB	TCGA-HN-A2OB-01	Discovery	45			European	-0.0042945	-0.00229545	Breast Invasive Lobular Carcinoma	Female	T2	Stage IIB		Positive	Positive	Negative	No					Yes	p.Glu542Lys			Yes	Yes	No	No
TCGA-JL-A3YW	TCGA-JL-A3YW-01	Validation	49	ASIAN	NOT HISPANIC OR LATINO	European	0.0358515	0.602788	Breast Invasive Lobular Carcinoma	Female	T2	Stage IIB		Positive	Positive		Yes	p.Glu51X		LOF		No
TCGA-JL-A3YX	TCGA-JL-A3YX-01	Validation	46	ASIAN	NOT HISPANIC OR LATINO	European	-0.0460341	0.694403	Breast Invasive Lobular Carcinoma	Female	T2	Stage IIA		Positive	Positive		No					Yes	p.Glu542Lys	p.Glu726Lys		Yes	Yes	No	No
TCGA-LD-A66U	TCGA-LD-A66U-01	Discovery	44	WHITE	NOT HISPANIC OR LATINO	European	-0.00586207	-0.00217671	Breast Invasive Lobular Carcinoma	Female	T2	Stage IIB		Positive	Positive		No					No
TCGA-LD-A74U	TCGA-LD-A74U-01	Discovery	79	WHITE	NOT HISPANIC OR LATINO	European	-0.00557235	-0.00322493	Breast Invasive Lobular Carcinoma	Female	T3	Stage IIIC		Positive	Negative		No					No
TCGA-LD-A7W5	TCGA-LD-A7W5-01	Validation	52	BLACK OR AFRICAN AMERICAN	NOT HISPANIC OR LATINO	African	1.12706	1.01277	Breast Invasive Ductal Carcinoma	Female	T2	Stage IIIC		Positive	Positive		No					No
TCGA-LD-A7W6	TCGA-LD-A7W6-01	Discovery	54	WHITE	NOT HISPANIC OR LATINO	European	-0.00644964	-0.000693778	Breast Invasive Lobular Carcinoma	Female	T2	Stage IIB		Positive	Positive		No					No
TCGA-LD-A9QF	TCGA-LD-A9QF-01	Validation	73	BLACK OR AFRICAN AMERICAN	NOT HISPANIC OR LATINO	African	0.822021	1.05182	Breast Invasive Ductal Carcinoma	Female	T1c	Stage IA		Negative	Negative		No					No
TCGA-LL-A440	TCGA-LL-A440-01	Discovery	61	WHITE	NOT HISPANIC OR LATINO	European	-0.00442257	-0.000871515	Breast Invasive Lobular Carcinoma	Female	T1c	Stage IA		Positive	Positive	Negative	No					No
TCGA-LL-A441	TCGA-LL-A441-01	Validation	62	BLACK OR AFRICAN AMERICAN	NOT HISPANIC OR LATINO	African	1.0964	1.00128	Breast Invasive Ductal Carcinoma	Female	T1c	Stage IA		Negative	Negative		Yes	p.Cys141Tyr		LOF		No
TCGA-LL-A442	TCGA-LL-A442-01	Validation	56	BLACK OR AFRICAN AMERICAN	NOT HISPANIC OR LATINO	African	1.17419	1.04593	Breast Invasive Ductal Carcinoma	Female	T2	Stage IIA		Positive	Positive	Negative	No					No
TCGA-LL-A50Y	TCGA-LL-A50Y-01	Discovery	84	WHITE	NOT HISPANIC OR LATINO	European	-0.00495072	-0.00340096	Breast Invasive Lobular Carcinoma	Female	T2	Stage IIA		Positive	Positive	Negative	No					Yes	p.His1047Arg			Yes	No	No	Yes
TCGA-LL-A5YL	TCGA-LL-A5YL-01	Discovery	64	WHITE	NOT HISPANIC OR LATINO	European	-0.00630479	-0.00214743	Breast Invasive Lobular Carcinoma	Female	T2	Stage IIB		Positive	Negative	Negative	No					No
TCGA-LL-A5YM	TCGA-LL-A5YM-01	Validation	88	BLACK OR AFRICAN AMERICAN	NOT HISPANIC OR LATINO	African	1.01708	0.995454	Paget Disease of the Nipple	Female	T4b	Stage IIIB		Positive	Positive	Positive	No					No
TCGA-LL-A5YN	TCGA-LL-A5YN-01	Validation	46	BLACK OR AFRICAN AMERICAN	NOT HISPANIC OR LATINO	African	1.03546	1.03016	Breast Invasive Ductal Carcinoma	Female	T2	Stage IIA		Positive	Positive	Positive	No					Yes	p.His1047Arg			Yes	No	No	Yes
TCGA-LL-A5YO	TCGA-LL-A5YO-01	Validation	50	BLACK OR AFRICAN AMERICAN	NOT HISPANIC OR LATINO	African	1.12002	1.01117	Breast Invasive Ductal Carcinoma	Female	T1b	Stage IA		Negative	Negative		Yes	p.Leu194Arg		GOF		No
TCGA-LL-A5YP	TCGA-LL-A5YP-01	Validation	49	BLACK OR AFRICAN AMERICAN	NOT HISPANIC OR LATINO	African	1.03318	0.999428	Breast Invasive Ductal Carcinoma	Female	T2	Stage IIB		Positive	Negative	Positive	Yes	p.Arg280Lys		GOF		No
TCGA-LL-A6FP	TCGA-LL-A6FP-01	Discovery	90	WHITE	NOT HISPANIC OR LATINO	European	-0.00617832	-0.00450702	Breast Invasive Lobular Carcinoma	Female	T2	Stage IIA		Positive	Positive	Negative	No					No
TCGA-LL-A6FQ	TCGA-LL-A6FQ-01	Validation	77	BLACK OR AFRICAN AMERICAN	NOT HISPANIC OR LATINO	African	1.19466	1.04571	Breast Invasive Ductal Carcinoma	Female	T2	Stage IIIA		Positive	Positive		No					No
TCGA-LL-A6FR	TCGA-LL-A6FR-01	Validation	50	BLACK OR AFRICAN AMERICAN	NOT HISPANIC OR LATINO	African	1.07631	1.0017	Breast Invasive Ductal Carcinoma	Female	T2	Stage IIA		Negative	Positive	Positive	No					No
TCGA-LL-A73Y	TCGA-LL-A73Y-01	Validation	67	BLACK OR AFRICAN AMERICAN	NOT HISPANIC OR LATINO	African	1.09235	1.02744	Breast Invasive Ductal Carcinoma	Female	T1c	Stage IA		Negative	Negative		No					No
TCGA-LL-A73Z	TCGA-LL-A73Z-01	Validation	55	BLACK OR AFRICAN AMERICAN	NOT HISPANIC OR LATINO	African	0.954459	0.996548	Breast Invasive Ductal Carcinoma	Female	T1c	Stage IV		Positive	Positive	Negative	No					No
TCGA-LL-A740	TCGA-LL-A740-01	Validation	61	BLACK OR AFRICAN AMERICAN	NOT HISPANIC OR LATINO	African	0.979593	0.988359	Breast Invasive Ductal Carcinoma	Female	T1c	Stage IA		Negative	Negative	Negative	No					No
TCGA-LL-A7SZ	TCGA-LL-A7SZ-01	Validation	49	BLACK OR AFRICAN AMERICAN	NOT HISPANIC OR LATINO	African	1.14615	0.99012	Breast Invasive Ductal Carcinoma	Female	T2	Stage IIB		Positive	Positive		No					No
TCGA-LL-A7T0	TCGA-LL-A7T0-01	Validation	70	BLACK OR AFRICAN AMERICAN	NOT HISPANIC OR LATINO	African	1.0256	1.01252	Breast Invasive Ductal Carcinoma	Female	T2	Stage IIB		Positive	Positive		No					No
TCGA-LL-A8F5	TCGA-LL-A8F5-01	Validation	61	BLACK OR AFRICAN AMERICAN	NOT HISPANIC OR LATINO	African	1.19019	1.0084	Breast Invasive Ductal Carcinoma	Female	T2	Stage IIA		Positive	Negative		No					No
TCGA-LL-A9Q3	TCGA-LL-A9Q3-01	Discovery	69	WHITE	NOT HISPANIC OR LATINO	European	-0.0050902	-0.00379358	Breast Invasive Lobular Carcinoma	Female	T3	Stage IIIC		Positive	Positive		No					No
TCGA-LQ-A4E4	TCGA-LQ-A4E4-01	Discovery	73	WHITE	NOT HISPANIC OR LATINO	European	-0.00586214	-0.000716012	Breast Invasive Lobular Carcinoma	Female	T3	Stage IIIA		Positive	Positive	Negative	No					Yes	p.His1047Arg	p.Glu542Gly		Yes	No	No	Yes
TCGA-MS-A51U	TCGA-MS-A51U-01	Discovery	44	WHITE	NOT HISPANIC OR LATINO	European	-0.00445178	-0.00304085	Breast Invasive Lobular Carcinoma	Female	T2	Stage IIB		Positive	Positive	Negative	No					Yes	p.Asn345Lys			No	No	No	No
TCGA-OK-A5Q2	TCGA-OK-A5Q2-01	Validation	59			African	1.08159	1.02501	Breast Invasive Lobular Carcinoma	Female	T2	Stage II		Positive	Positive		No					Yes	p.His1047Arg			Yes	No	No	Yes
TCGA-OL-A5D6	TCGA-OL-A5D6-01	Validation	71	BLACK OR AFRICAN AMERICAN	NOT HISPANIC OR LATINO	African	0.807273	1.00578	Breast Invasive Ductal Carcinoma	Female	T2	Stage IIA		Negative	Negative	Negative	Yes	p.Cys242Gly		unknown		Yes	p.Asn345Lys			No	No	No	No
TCGA-OL-A5D7	TCGA-OL-A5D7-01	Validation	70	BLACK OR AFRICAN AMERICAN	NOT HISPANIC OR LATINO	African	0.852941	0.981224	Breast Invasive Ductal Carcinoma	Female	T2	Stage IIA		Negative	Negative	Negative	Yes	p.Val272Met		LOF		No
TCGA-OL-A5D8	TCGA-OL-A5D8-01	Validation	40	BLACK OR AFRICAN AMERICAN	NOT HISPANIC OR LATINO	African	1.04487	1.03566	Breast Invasive Ductal Carcinoma	Female	T3	Stage IIB		Positive	Positive	Negative	No					No
TCGA-OL-A5DA	TCGA-OL-A5DA-01	Discovery	61	WHITE	NOT HISPANIC OR LATINO	European	0.00570676	-0.000374534	Breast Invasive Lobular Carcinoma	Female	T2	Stage IIA		Positive	Positive	Negative	No					Yes	p.Glu453Lys			No	No	No	No
TCGA-OL-A5RU	TCGA-OL-A5RU-01	Validation	63	BLACK OR AFRICAN AMERICAN		African	0.714507	0.965409	Breast Invasive Ductal Carcinoma	Female	T1c	Stage IIA		Positive	Positive	Negative	No					No
TCGA-OL-A5RV	TCGA-OL-A5RV-01	Validation	43	BLACK OR AFRICAN AMERICAN		African	1.00597	0.978848	Breast Invasive Ductal Carcinoma	Female	T2	Stage IIIC		Positive	Positive	Negative	No					Yes	p.His1047Arg			Yes	No	No	Yes
TCGA-OL-A5RW	TCGA-OL-A5RW-01	Validation	40	BLACK OR AFRICAN AMERICAN		African	1.13945	0.996238	Breast Invasive Ductal Carcinoma	Female	T1c	Stage IIA		Negative	Negative	Negative	Yes	p.Arg209LysfsX6		LOF		No
TCGA-OL-A5RX	TCGA-OL-A5RX-01	Validation	51	BLACK OR AFRICAN AMERICAN		African	1.03683	1.0593	Breast Invasive Ductal Carcinoma	Female	T1c	Stage IA		Positive	Positive	Negative	No					Yes	p.Asp939Gly	p.Pro366Arg		No	No	No	No
TCGA-OL-A5RY	TCGA-OL-A5RY-01	Validation	52	BLACK OR AFRICAN AMERICAN		African	0.934731	1.02899	Breast Invasive Ductal Carcinoma	Female	T1c	Stage IIA		Positive	Negative	Positive	Yes	p.His179Gln		GOF/LOF		No
TCGA-OL-A5RZ	TCGA-OL-A5RZ-01	Validation	57	BLACK OR AFRICAN AMERICAN		African	0.93948	1.0433	Breast Invasive Ductal Carcinoma	Female	T1b	Stage IA		Positive	Negative	Positive	No					No
TCGA-OL-A5S0	TCGA-OL-A5S0-01	Validation	66	BLACK OR AFRICAN AMERICAN		African	0.856364	1.02728	Breast Invasive Ductal Carcinoma	Female	T2	Stage IIB		Positive	Negative	Positive	Yes	p.X332_splice		LOF		Yes	p.Glu542Lys			Yes	Yes	No	No
TCGA-OL-A66H	TCGA-OL-A66H-01	Validation		BLACK OR AFRICAN AMERICAN	NOT HISPANIC OR LATINO	African	0.789095	0.987282	Breast Invasive Mixed Mucinous Carcinoma	Female	T1c	Stage IB		Positive	Positive	Negative	No					No
TCGA-OL-A66I	TCGA-OL-A66I-01	Validation	36	BLACK OR AFRICAN AMERICAN	NOT HISPANIC OR LATINO	African	0.953346	0.994178	Breast Invasive Ductal Carcinoma	Female	T1c	Stage IIA		Negative	Negative	Negative	Yes	p.Arg342X		LOF		No
TCGA-OL-A66J	TCGA-OL-A66J-01	Discovery	80	WHITE	NOT HISPANIC OR LATINO	European	-0.00647365	-0.0021021	Breast Invasive Lobular Carcinoma	Female	T1c	Stage I		Positive	Positive	Negative	No					No
TCGA-OL-A66K	TCGA-OL-A66K-01	Discovery	72	WHITE	NOT HISPANIC OR LATINO	European	-0.00547853	-0.00305997	Breast Invasive Lobular Carcinoma	Female	T2	Stage IIA		Positive	Positive	Negative	No					No
TCGA-OL-A66L	TCGA-OL-A66L-01	Validation	71	BLACK OR AFRICAN AMERICAN	NOT HISPANIC OR LATINO	African	0.96587	0.970897	Breast Invasive Ductal Carcinoma	Female	T1c	Stage IA		Positive	Positive	Negative	No					No
TCGA-OL-A66N	TCGA-OL-A66N-01	Discovery	59	WHITE	NOT HISPANIC OR LATINO	European	-0.00601353	-0.000981298	Breast Invasive Lobular Carcinoma	Female	T3	Stage IIIC		Positive	Negative	Negative	No					No
TCGA-OL-A66O	TCGA-OL-A66O-01	Validation	39	BLACK OR AFRICAN AMERICAN	NOT HISPANIC OR LATINO	African	1.05	0.982823	Breast Invasive Ductal Carcinoma	Female	T2	Stage IIB		Positive	Positive	Negative	No					No
TCGA-OL-A66P	TCGA-OL-A66P-01	Validation	75	BLACK OR AFRICAN AMERICAN	NOT HISPANIC OR LATINO	African	1.06181	0.996777	Breast Invasive Ductal Carcinoma	Female	T2	Stage IIA		Negative	Negative	Negative	No					No
TCGA-OL-A6VO	TCGA-OL-A6VO-01	Validation	43	BLACK OR AFRICAN AMERICAN	NOT HISPANIC OR LATINO	African	0.893725	0.996182	Breast Invasive Ductal Carcinoma	Female	T1c	Stage IA		Negative	Negative	Negative	No					No
TCGA-OL-A6VQ	TCGA-OL-A6VQ-01	Validation	49	WHITE	NOT HISPANIC OR LATINO	African	-0.0870808	0.74504	Breast Invasive Lobular Carcinoma	Female	T2	Stage IIA		Positive	Positive	Negative	No					No
TCGA-OL-A6VR	TCGA-OL-A6VR-01	Validation	48	BLACK OR AFRICAN AMERICAN	NOT HISPANIC OR LATINO	African	0.927511	0.969002	Breast Invasive Ductal Carcinoma	Female	T1b	Stage IA		Positive	Positive	Negative	No					No
TCGA-OL-A97C	TCGA-OL-A97C-01	Validation	67	BLACK OR AFRICAN AMERICAN	NOT HISPANIC OR LATINO	African	0.910241	1.0232	Malignant Phyllodes Tumor of the Breast	Female	T3	Stage IIB		Negative	Negative	Negative	No					No
TCGA-PE-A5DC	TCGA-PE-A5DC-01	Discovery	72	WHITE	NOT HISPANIC OR LATINO	European	-0.00542482	-0.0038254	Breast Invasive Lobular Carcinoma	Female	T2	Stage IIIA		Positive	Positive		No					No
TCGA-PE-A5DD	TCGA-PE-A5DD-01	Validation	64	ASIAN	NOT HISPANIC OR LATINO	Asian	0.16899	0.297252	Breast Invasive Lobular Carcinoma	Female	T2	Stage IIA		Positive	Negative	Positive	No					Yes	p.His1047Arg			Yes	No	No	Yes
TCGA-PE-A5DE	TCGA-PE-A5DE-01	Discovery	41	WHITE		European	-0.00482117	-0.00167262	Breast Invasive Lobular Carcinoma	Female	T2	Stage IIA		Positive	Positive		Yes	p.Met169Ile		unknown		Yes	p.Glu545Lys			Yes	No	Yes	No
TCGA-PL-A8LV	TCGA-PL-A8LV-01	Validation	54	BLACK OR AFRICAN AMERICAN	NOT HISPANIC OR LATINO	African	1.22031	1.04789	Breast Invasive Ductal Carcinoma	Female	T4	Stage IIIB
TCGA-PL-A8LX	TCGA-PL-A8LX-01	Validation	35	BLACK OR AFRICAN AMERICAN	NOT HISPANIC OR LATINO	African	1.23366	1.04936	Breast Invasive Ductal Carcinoma	Female	T4	Stage IV
TCGA-PL-A8LY	TCGA-PL-A8LY-01	Validation	30	BLACK OR AFRICAN AMERICAN	NOT HISPANIC OR LATINO	African	1.19209	1.05091	Breast Invasive Ductal Carcinoma	Female	T3	Stage IIB
TCGA-PL-A8LZ	TCGA-PL-A8LZ-01	Validation	29	BLACK OR AFRICAN AMERICAN	NOT HISPANIC OR LATINO	African	1.26732	1.04165	Breast Invasive Ductal Carcinoma	Female	T4b	Stage IIIB
TCGA-S3-A6ZF	TCGA-S3-A6ZF-01	Validation	64	BLACK OR AFRICAN AMERICAN	NOT HISPANIC OR LATINO	African	0.958809	0.99309	Breast Invasive Ductal Carcinoma	Female	T2	Stage IIA		Positive	Positive	Negative
TCGA-S3-A6ZG	TCGA-S3-A6ZG-01	Validation	71	BLACK OR AFRICAN AMERICAN	NOT HISPANIC OR LATINO	African	0.909624	0.981155	Breast Invasive Lobular Carcinoma	Female	T2	Stage IIB		Positive	Positive
TCGA-S3-A6ZH	TCGA-S3-A6ZH-01	Validation	29	BLACK OR AFRICAN AMERICAN	NOT HISPANIC OR LATINO	African	1.04656	0.999106	Breast Invasive Ductal Carcinoma	Female	T3	Stage IIIC		Positive	Positive	Negative
TCGA-S3-AA0Z	TCGA-S3-AA0Z-01	Validation	63	BLACK OR AFRICAN AMERICAN	NOT HISPANIC OR LATINO	African	1.13602	1.04771	Breast Invasive Ductal Carcinoma	Female	T2	Stage IIB		Positive	Positive	Negative
TCGA-S3-AA10	TCGA-S3-AA10-01	Validation	65	BLACK OR AFRICAN AMERICAN	NOT HISPANIC OR LATINO	African	1.11264	1.00362	Breast Invasive Ductal Carcinoma	Female	T2	Stage IIA		Negative	Negative
TCGA-S3-AA11	TCGA-S3-AA11-01	Validation	67	BLACK OR AFRICAN AMERICAN	NOT HISPANIC OR LATINO	African	1.05405	1.00597	Breast Invasive Ductal Carcinoma	Female	T2	Stage IIA		Positive	Positive	Negative
TCGA-S3-AA12	TCGA-S3-AA12-01	Validation	82	BLACK OR AFRICAN AMERICAN	NOT HISPANIC OR LATINO	African	1.17043	1.04123	Breast Invasive Ductal Carcinoma	Female	T3	Stage IIIA		Positive	Negative	Negative
TCGA-S3-AA14	TCGA-S3-AA14-01	Validation	47	BLACK OR AFRICAN AMERICAN	NOT HISPANIC OR LATINO	African	1.02709	0.985846	Breast Invasive Ductal Carcinoma	Female	T1	Stage I		Positive	Positive
TCGA-S3-AA15	TCGA-S3-AA15-01	Validation	51	BLACK OR AFRICAN AMERICAN	NOT HISPANIC OR LATINO	African	1.14201	1.02775	Breast Invasive Ductal Carcinoma	Female	T2	Stage IIB		Negative	Negative
TCGA-S3-AA17	TCGA-S3-AA17-01	Validation	64	BLACK OR AFRICAN AMERICAN	NOT HISPANIC OR LATINO	African	0.647379	0.947686	Breast Invasive Ductal Carcinoma	Female	T2	Stage IIB		Positive	Positive	Negative
TCGA-UL-AAZ6	TCGA-UL-AAZ6-01	Validation	73	BLACK OR AFRICAN AMERICAN	NOT HISPANIC OR LATINO	African	1.07781	1.01887	Breast Invasive Ductal Carcinoma	Female	T2	Stage IIA		Positive	Positive
TCGA-UU-A93S	TCGA-UU-A93S-01	Validation	63	BLACK OR AFRICAN AMERICAN	NOT HISPANIC OR LATINO	African	0.956347	0.95522	Breast Invasive Ductal Carcinoma	Female	T4d	Stage IV		Negative	Negative
TCGA-V7-A7HQ	TCGA-V7-A7HQ-01	Validation	75	BLACK OR AFRICAN AMERICAN	NOT HISPANIC OR LATINO	African	0.859961	1.00714	Breast Invasive Ductal Carcinoma	Female	T1c	Stage IIIA		Positive	Positive	Negative
TCGA-W8-A86G	TCGA-W8-A86G-01	Discovery	66	WHITE	NOT HISPANIC OR LATINO	European	-0.00719779	-0.00354939	Breast Invasive Lobular Carcinoma	Female	T2a	Stage IIA		Positive	Positive
TCGA-WT-AB41	TCGA-WT-AB41-01	Validation	55	BLACK OR AFRICAN AMERICAN	NOT HISPANIC OR LATINO	African	0.949098	0.980494	Breast Invasive Ductal Carcinoma	Female	T2	Stage IIB		Positive	Positive
TCGA-WT-AB44	TCGA-WT-AB44-01	Discovery	77	WHITE	NOT HISPANIC OR LATINO	European	-0.00615165	-0.00231768	Breast Invasive Lobular Carcinoma	Female	T1c	Stage IA		Positive	Positive
TCGA-XX-A899	TCGA-XX-A899-01	Discovery	46	WHITE	NOT HISPANIC OR LATINO	European	-0.00539245	-0.000198913	Breast Invasive Lobular Carcinoma	Female	T1c	Stage IIIA		Positive	Positive
TCGA-XX-A89A	TCGA-XX-A89A-01	Discovery	68	WHITE	NOT HISPANIC OR LATINO	European	-0.00660143	-0.00308304	Breast Invasive Lobular Carcinoma	Female	T3	Stage IIB		Positive	Positive
TCGA-Z7-A8R5	TCGA-Z7-A8R5-01	Discovery	61	WHITE	NOT HISPANIC OR LATINO	European	-0.00640366	-0.00233704	Breast Invasive Lobular Carcinoma	Female	T3	Stage IIIA		Positive	Positive
TCGA-Z7-A8R6	TCGA-Z7-A8R6-01	Discovery	46	WHITE	NOT HISPANIC OR LATINO	European	-0.00465147	-0.00372653	Breast Invasive Ductal Carcinoma	Female	T1c	Stage I		Positive	Positive

## Sheet: S3 Demographics METABRIC
Table S3: METABRIC DEMOGRAPHICS
Patient ID	Discovery or Validation	Age at Diagnosis	Race	Ethnicity	Genetic Ancestry	PC1	PC2	ER status	PR Status	HER2 Status	TNBC	Inferred Menopausal State	Tumor Other Histologic Subtype	Tumor Stage	Histologic Grade		TP53 mutatioNo (Yes/No)	Protein Change (p.)	GOF/LOF/Unknown	PIK3CA mutation Any	Hotspot	E542K/G/Q/D	E545K/G/Q/D	H1047R/L	Protein Change (p.) First	Second mutation	Third Mutation
MB-0000	Discovery	75.65	Not reported	Not reported	European	-0.0051043	-0.00186978	pos	neg	neg		post	IDC	2	3		No			No
MB-0002	Discovery	43.19	Not reported	Not reported	European	0.00155009	0.00181347	pos	pos	neg	no	pre	IDC	1	3		Yes	p.His178Pro	unknown	No
MB-0005	Discovery	48.87	Not reported	Not reported	European	-8.5388e-05	6.34213e-05	pos	pos	neg	no	pre	IDC	2	2		No			Yes	Yes	No	No	Yes	p.His1047Arg
MB-0006	Discovery	47.68	Not reported	Not reported	European	-0.00280138	-0.000500601	pos	pos	neg	no	pre	IDC	2	2		No			Yes	Yes	Yes	No	No	p.Glu542Lys
MB-0008	Discovery	76.97	Not reported	Not reported	European	-0.00425501	-0.0038664	pos	pos	neg		post	IDC	2	3		Yes	p.Ser241Phe	GOF	No
MB-0010	Discovery	78.77	Not reported	Not reported	European	-0.00647144	-0.00357042	pos	pos	neg	no	post	IDC	4	3		Yes	p.Pro67GlnfsX56	LOF	Yes	Yes	No	No	Yes	p.His1047Arg
MB-0014	Discovery	56.45	Not reported	Not reported	European	-0.00546462	-0.00307928	pos	pos	neg	no	post	IDC	2	2		No			Yes	No	No	No	No	p.Gly1049Arg	p.Gln546His
MB-0020	Discovery	70	Not reported	Not reported	European	-0.00626677	-0.00200968	neg	neg	neg	yes	post	ILC	3	3		No			No
MB-0022	Discovery	89.08	Not reported	Not reported	European	-0.00395542	0.000130153	pos	neg	neg	no	post	IDC+ILC	2	2		No			Yes	Yes	No	Yes	No	p.Glu545Lys
MB-0025	Discovery		Not reported	Not reported	European	-0.00311585	-0.00245842										No			Yes	No	No	No	No	p.Glu726Lys
MB-0028	Discovery	86.41	Not reported	Not reported	European	-0.00595312	-0.00327342	pos	neg	neg	no	post	IDC	2	3		Yes	p.Cys242Arg	unknown	No
MB-0035	Discovery	84.22	Not reported	Not reported	European	-0.00684417	-0.00168343	neg	neg	neg	yes	post	ILC	2	2		No			Yes	Yes	No	No	Yes	p.His1047Arg
MB-0036	Discovery	85.49	Not reported	Not reported	European	-0.00611809	-0.00179642	pos	pos	neg	no	post	IDC	4	2		No			No
MB-0039	Discovery	70.91	Not reported	Not reported	European	-0.0053908	-0.00293549	pos	pos	neg	no	post	OTHER INVASIVE	1	1		No			No
MB-0045	Discovery	45.27	Not reported	Not reported	European	-0.00585377	-0.00229813	neg	pos	neg	no	pre	IDC	2	3		No			No
MB-0046	Discovery	83.02	Not reported	Not reported	European	-0.00631458	-0.00235122	pos	pos	pos	no	post	IDC	2	3		Yes	p.Cys135Arg	LOF	Yes	Yes	No	No	Yes	p.His1047Arg
MB-0048	Discovery	51.46	Not reported	Not reported	European	-0.00478076	-0.00317312	pos	pos	pos	no	post	IDC+ILC	2	2		No			No
MB-0050	Discovery	44.64	Not reported	Not reported	European	-0.00671185	-0.00278998	pos	pos	neg	no	pre	ILC	2	2		No			No
MB-0053	Discovery	70.02	Not reported	Not reported	European	-0.0049948	-0.00302175	pos	neg	neg		post	IDC	2	2		No			No
MB-0054	Discovery	66.91	Not reported	Not reported	European	-0.00575179	-0.0044475	pos	pos	neg		post	IDC	2	3		No			Yes	Yes	No	No	Yes	p.His1047Arg
MB-0056	Discovery	62.62	Not reported	Not reported	European	-0.00117317	-0.000426543	pos	pos	neg		post	IDC+ILC	1	2		No			No
MB-0059	Discovery	75.58	Not reported	Not reported	European	-0.00603553	-0.00233483	pos	pos	neg		post	IDC	1	3		No			No
MB-0060	Discovery	45.43	Not reported	Not reported	European	-0.00532934	-0.00253551	pos	pos	neg		pre	IDC	2	3		No			No
MB-0062	Discovery	52.14	Not reported	Not reported	European	-0.00701006	-0.00231704	neg	neg	neg		post	IDC-MED	1	3		Yes	p.Ser303GlufsX3	LOF	No
MB-0064	Discovery	69.13	Not reported	Not reported	European	-0.006452	-0.00269277	pos	pos	neg		post	IDC	1	2		No			No
MB-0066	Validaton	61.49	Not reported	Not reported	European	-0.174869	0.901618	pos	pos	neg		post	IDC	2	2		No			Yes	Yes	No	No	Yes	p.His1047Arg
MB-0068	Discovery	51.01	Not reported	Not reported	European	-0.00563977	-0.00354435	pos	pos	neg		post	IDC-TUB	2	1		No			Yes	Yes	No	No	Yes	p.His1047Arg
MB-0071	Discovery	68.42	Not reported	Not reported	European	-0.0066381	-0.00317024	pos	neg	neg		post	IDC+ILC	2	2		No			No
MB-0079	Discovery	50.42	Not reported	Not reported	European	-0.00524133	-0.00292629	neg	neg	neg		post	IDC	2	3		Yes	p.Arg273Cys	GOF	Yes	Yes	Yes	No	No	p.Glu542Lys
MB-0081	Discovery	49.61	Not reported	Not reported	European	-0.00659536	-0.00181847	pos	pos	neg		pre	IDC	2	2		No			No
MB-0083	Discovery	64.85	Not reported	Not reported	European	-0.00634037	-0.00345637	pos	pos	neg		post	ILC	1	2		No			Yes	No	No	No	No	p.Asn345Lys	p.Glu81Lys
MB-0093	Discovery	43.55	Not reported	Not reported	European	-0.00537864	-0.00147782	pos	pos	neg		pre	IDC+ILC	2	3		No			Yes	Yes	No	No	Yes	p.His1047Arg
MB-0095	Discovery	80.5	Not reported	Not reported	European	-0.00258387	-0.00219229	pos	pos	neg		post	IDC	3	2		No			Yes	Yes	No	No	Yes	p.His1047Arg
MB-0097	Discovery	78.19	Not reported	Not reported	European	-0.00617913	-0.0021786	pos	pos	neg		post	IDC	2	3		No			No
MB-0099	Discovery	51.58	Not reported	Not reported	European	-0.00598559	-0.00204831	pos	pos	neg		post	IDC+ILC	2	2		No			No
MB-0100	Discovery	68.68	Not reported	Not reported	European	-0.0054944	-0.00131177	neg	neg	neg	yes	post	IDC	2	3		Yes	p.Gly245Ser	GOF	No
MB-0101	Discovery	46.89	Not reported	Not reported	European	-0.00681772	-0.00322129	pos	pos	neg		pre	ILC	2	2		No			Yes	Yes	No	No	Yes	p.His1047Leu	p.Glu726Lys
MB-0102	Discovery	51.38	Not reported	Not reported	European	-0.00645205	-0.00450461	pos	pos	neg		post	ILC	2	2		Yes	p.Arg175His	GOF	No
MB-0106	Discovery	49.87	Not reported	Not reported	European	-0.00629855	-0.00237503	pos	pos	neg		pre	IDC	3	1		No			Yes	Yes	No	No	Yes	p.His1047Leu
MB-0107	Discovery	65.59	Not reported	Not reported	European	-0.00783891	-0.00428939	pos	pos	neg		post	IDC	2	3		Yes	p.Pro177Arg	unknown	No
MB-0108	Validaton	43.15	Not reported	Not reported	African	1.0232	1.01746	pos	neg	neg		pre	IDC	1	3		Yes	p.Gly245Ser	GOF	No
MB-0109	Discovery	82.53	Not reported	Not reported	European	-0.00645397	-0.00361542	pos	pos	neg		post	IDC	2	3		Yes	p.Cys277Phe	GOF	No
MB-0110	Discovery	45.73	Not reported	Not reported	European	-0.0064433	-0.00390076	neg	neg	neg	yes	pre	PHYL	0			No			No
MB-0111	Discovery	54.23	Not reported	Not reported	European	-0.00640955	-0.00329963	pos	pos	neg		post	IDC	2	1		No			Yes	Yes	No	No	Yes	p.His1047Arg
MB-0112	Discovery	83.89	Not reported	Not reported	European	-0.00627504	-0.00198848	pos	neg	neg		post	ILC	3	3		No			No
MB-0113	Discovery	36.96	Not reported	Not reported	European	-0.00497738	-0.0011715	pos	neg	pos		pre	IDC	2	3		No			No
MB-0114	Discovery	48.59	Not reported	Not reported	European	-0.0066544	-0.00364442	pos	pos	neg		pre	IDC	2	2		No			Yes	Yes	No	No	Yes	p.His1047Arg
MB-0115	Discovery	39.84	Not reported	Not reported	European	-0.00674948	-0.00240221	neg	neg	neg		pre	IDC	2	3		Yes	p.Arg175His	GOF	No
MB-0116	Discovery	42.55	Not reported	Not reported	European	-0.00565638	-0.002117	pos	pos	neg		pre	ILC	3	2		No			No
MB-0117	Discovery	60.07	Not reported	Not reported	European	-0.00535518	-0.00237277	pos	neg	neg		post	IDC+ILC	2	2		No			No
MB-0119	Discovery	82.73	Not reported	Not reported	European	-0.00331065	-0.00181455	pos	neg	neg		post	IDC	2	2		No			No
MB-0120	Discovery	72.1	Not reported	Not reported	European	-0.00665113	-0.00132246	pos	neg	pos		post	IDC	2	3		No			No
MB-0121	Discovery	78.73	Not reported	Not reported	European	-0.00625972	-0.00123686	pos	neg	neg		post	IDC	2	2		No			No
MB-0122	Discovery	58.95	Not reported	Not reported	European	-0.00579352	-0.00334501	pos	pos	neg		post	OTHER	2	1		No			Yes	Yes	No	No	Yes	p.His1047Arg
MB-0123	Discovery	76.89	Not reported	Not reported	European	-0.00720495	-0.00336167	pos	pos	neg		post	IDC	2	3		No			No
MB-0124	Discovery	43.46	Not reported	Not reported	European	-0.00659973	-0.00281172	pos	pos	neg		pre	IDC+ILC	3	2		No			Yes	Yes	No	No	Yes	p.His1047Leu
MB-0125	Discovery	73.98	Not reported	Not reported	European	-0.00740543	-0.00294673	pos	pos	neg		post	IDC	2	1		No			Yes	Yes	No	Yes	No	p.Glu545Lys
MB-0126	Discovery	61.95	Not reported	Not reported	European	-0.00600514	-0.0021471	pos	pos	neg		post	IDC	2	2		No			No
MB-0127	Discovery	52.11	Not reported	Not reported	European	0.00449641	-0.000332942	pos	neg	neg		post	IDC	2	2		Yes	p.Gln317SerfsX28	LOF	No
MB-0128	Discovery	57.4	Not reported	Not reported	European	-0.00574304	-0.000774425	pos	pos	neg		post	IDC	1	2		No			Yes	Yes	No	Yes	No	p.Glu545Lys
MB-0129	Validaton	63.53	Not reported	Not reported	African	1.24897	1.00787	neg	neg	pos		post	IDC	2	3		No			No
MB-0130	Discovery	56.75	Not reported	Not reported	European	-0.00656477	-0.00564689	pos	neg	pos		post	IDC	1	1		No			No
MB-0131	Discovery	69.16	Not reported	Not reported	European	-0.00726938	-0.0053953	pos	neg	neg		post	IDC	2	3		No			Yes	Yes	No	Yes	No	p.Glu545Lys
MB-0133	Discovery	58.89	Not reported	Not reported	European	-0.00709879	-0.00311431	pos	neg	neg		post	IDC-TUB	2	1		No			Yes	Yes	No	Yes	No	p.Glu545Lys
MB-0134	Discovery	73.11	Not reported	Not reported	European	-0.00641337	-0.00255668	pos	neg	neg		post	IDC	2	3		No			No
MB-0135	Discovery	74.09	Not reported	Not reported	European	-0.00656263	-0.00219665	pos	pos	neg		post	IDC	2	3		No			No
MB-0136	Discovery	72.3	Not reported	Not reported	European	-0.00553174	-0.00174299	pos	pos	neg		post	IDC	1	2		No			Yes	Yes	No	No	Yes	p.His1047Arg
MB-0138	Discovery	51.33	Not reported	Not reported	European	-0.00672842	-0.0021966	pos	pos	neg		post	ILC	1	2		No			Yes	Yes	No	Yes	No	p.Glu545Gln
MB-0139	Discovery	47.62	Not reported	Not reported	European	-0.00661167	-0.00390468	pos	pos	neg		pre	ILC	2	2		No			Yes	Yes	No	No	Yes	p.His1047Leu
MB-0140	Discovery	74.07	Not reported	Not reported	European	-0.00592932	-0.00344737	pos	neg	neg		post	IDC+ILC	2	2		No			No
MB-0142	Discovery	57.99	Not reported	Not reported	European	-0.00669641	-0.00177029	pos	pos	neg		post	IDC-MUC	1	2		No			No
MB-0143	Discovery	85.39	Not reported	Not reported	European	-0.00602354	-0.00444331	pos	neg	neg		post	IDC	2	3		No			Yes	Yes	No	No	Yes	p.His1047Arg
MB-0144	Discovery	79.73	Not reported	Not reported	European	-0.00661628	-0.00333695	pos	pos	neg		post	IDC		3		No			Yes	Yes	No	No	Yes	p.His1047Arg
MB-0145	Discovery	62.4	Not reported	Not reported	European	-0.00588521	-0.00245921	pos	pos	neg		post	ILC	1	2		No			No
MB-0146	Discovery	81	Not reported	Not reported	European	-0.00545618	-0.00456742	pos	neg	neg		post	IDC	2	3		No			No
MB-0147	Discovery	79.28	Not reported	Not reported	European	-0.00518493	-0.00299258	pos	pos	neg		post	ILC	2	2		No			No
MB-0148	Validaton	53.16	Not reported	Not reported	Asian	0.295657	0.0145177	neg	neg	pos		post	IDC	1	3		Yes	p.Gln192X	LOF	No
MB-0149	Discovery	77.13	Not reported	Not reported	European	-0.00704789	-0.000832469	neg	neg	neg	yes	post	IDC	2	3		Yes	p.Arg175His	GOF	No
MB-0150	Discovery	70.22	Not reported	Not reported	European	-0.00563044	-0.00395111	pos	neg	neg	no	post	OTHER	2	2		Yes	p.Lys132Asn	GOF	Yes	No	No	No	No	p.Asn345Lys
MB-0151	Discovery	67.7	Not reported	Not reported	European	-0.00623048	-0.00212763	pos	pos	neg	no	post	IDC	3	3		No			No
MB-0152	Discovery	63.77	Not reported	Not reported	European	-0.00671882	-0.00292769	neg	neg	pos	no	post	IDC	1	3		Yes	p.Gly266ArgfsX74	LOF	Yes	Yes	No	No	Yes	p.His1047Arg
MB-0153	Discovery	67.12	Not reported	Not reported	European	-0.00622006	-0.00344852	neg	neg	neg	yes	post	PHYL				No			No
MB-0154	Discovery	62.46	Not reported	Not reported	European	-0.00584409	-0.00148164	pos	neg	neg		post	IDC	1	2		No			No
MB-0155	Discovery	62.72	Not reported	Not reported	European	-0.00614592	-0.00217029	pos	neg	neg		post	IDC-TUB	1	1		No			No
MB-0156	Discovery	60.85	Not reported	Not reported	European	-0.00681495	-0.00254171	pos	neg	neg		post	DCIS	0	1		No			No
MB-0157	Discovery	71.5	Not reported	Not reported	European	-0.00655365	-0.00266719	neg	neg	neg		post	IDC	2	3		Yes	p.Tyr163Cys	LOF	No
MB-0158	Discovery	50.43	Not reported	Not reported	European	-0.00750487	-0.00391736	neg	neg	neg		post	IDC	2	3		No			No
MB-0159	Discovery	51.04	Not reported	Not reported	European	-0.00610452	-0.00241087		neg	pos		post	DCIS	0			No			No
MB-0160	Discovery	36.66	Not reported	Not reported	European	-0.00483355	-0.00186282		pos	neg		pre	PHYL				No			No
MB-0162	Discovery	57.56	Not reported	Not reported	European	-0.005207	-0.00240148	pos	pos	neg		post	IDC	2	2		No			Yes	No	No	No	No	p.Leu452LysfsX4	p.Glu453AspfsX7
MB-0163	Discovery	84.73	Not reported	Not reported	European	-0.00592232	-0.00344077	neg	neg	neg		post	IDC		3		Yes	p.Ser106ArgfsX41/Phe109_Arg110del	LOF/LOF	No
MB-0164	Discovery	37.87	Not reported	Not reported	European	-0.00196216	-0.00283973	neg	neg	neg		pre	IDC	2	3		Yes	p.Arg175His	GOF	No
MB-0165	Discovery	53.75	Not reported	Not reported	European	-0.00670199	-0.000363061	pos	neg	pos		post	IDC	3	3		Yes	p.His214Arg	unknown	Yes	Yes	No	No	Yes	p.His1047Arg
MB-0166	Discovery	44.98	Not reported	Not reported	European	-0.00511479	-0.000991951	pos	pos	neg		pre	IDC	2	3		No			No
MB-0167	Discovery	76.4	Not reported	Not reported	European	-0.00766026	-0.00430581	pos	pos	neg		post	IDC	2	3		Yes	p.Arg282Trp	GOF	Yes	Yes	No	Yes	No	p.Glu545Lys
MB-0168	Discovery	60.26	Not reported	Not reported	European	-0.00704612	-0.00464525	pos	neg	neg		post	IDC	1	3		No			No
MB-0169	Discovery	79.28	Not reported	Not reported	European	-0.00602005	-0.00154948	pos	pos	neg		post	ILC	2	2		No			No
MB-0170	Discovery	83.35	Not reported	Not reported	European	-0.00521359	-0.00256783	pos	neg	neg		post	OTHER INVASIVE	2	1		No			Yes	No	No	No	No	p.Asn345Lys	p.Asn1044Lys
MB-0171	Discovery	64.57	Not reported	Not reported	European	-0.00651134	-0.00320238	pos	neg	neg		post	IDC+ILC	2	3		No			Yes	No	No	No	No	p.Glu365Lys	p.Cys420Arg
MB-0172	Discovery	48.11	Not reported	Not reported	European	-0.00659689	-0.00169557	pos	pos	neg		pre	IDC	2	2		Yes	p.Arg110Pro	LOF	Yes	Yes	No	Yes	Yes	p.Glu545Lys	p.His1047Arg
MB-0173	Discovery	83.99	Not reported	Not reported	European	-0.00657637	-0.00190792	pos	pos	neg		post	IDC	2	3		No			No
MB-0174	Discovery	59.18	Not reported	Not reported	European	-0.00571012	-0.0034543	neg	neg	neg		post	IDC	2	3		Yes	p.Gly154AlafsX16	LOF	No
MB-0175	Discovery	69.51	Not reported	Not reported	European	-0.0074705	-0.00306301	pos	neg	neg		post	IDC-TUB	1	1		No			No
MB-0176	Discovery	38.78	Not reported	Not reported	European	-0.00618728	-0.0025256	pos	pos	neg		pre	IDC	2	3		No			No
MB-0177	Discovery	85.94	Not reported	Not reported	European	-0.00690477	-0.0025557	pos	pos	neg		post	IDC	2	2		No			No
MB-0178	Discovery	74.63	Not reported	Not reported	European	-0.00569825	-0.00219607	pos	pos	neg		post	IDC	2	3		Yes	p.X225_splice	LOF	No
MB-0179	Discovery	56.39	Not reported	Not reported	European	-0.00331862	-0.00182135	neg	neg	neg		post	IDC	3	3		No			No
MB-0180	Discovery	51.69	Not reported	Not reported	European	-0.00717485	-0.00304564	pos	pos	neg		post	IDC	1	2		No			Yes	Yes	No	Yes	No	p.Glu545Lys
MB-0181	Discovery	68.45	Not reported	Not reported	European	-0.00679768	-0.00457042	pos	pos	neg		post	IDC	2	2		No			No
MB-0184	Discovery	68.41	Not reported	Not reported	European	-0.00578524	-0.00239223	pos	pos	neg		post	IDC-MUC	2	2		No			No
MB-0185	Discovery	76.84	Not reported	Not reported	European	-0.00682082	-0.00466762	pos	pos	neg		post	IDC	2	3		No			No
MB-0188	Discovery	82.65	Not reported	Not reported	European	-0.00704968	-0.00423291	pos	neg	neg		post	ILC	2	2		No			Yes	Yes	Yes	No	No	p.Glu542Lys	p.Glu726Lys
MB-0189	Validaton	57.79	Not reported	Not reported	European	-0.164732	0.918863	pos	neg	neg		post	IDC	4	3		No			No
MB-0191	Discovery	81.02	Not reported	Not reported	European	-0.00701341	-0.00334166	neg	neg	neg		post	IDC	2	3		Yes	p.His193Arg	LOF*	No
MB-0192	Discovery	62.55	Not reported	Not reported	European	-0.00615864	-0.00179243	pos	neg	neg		post	IDC	1	1		No			No
MB-0193	Discovery	51.54	Not reported	Not reported	European	-0.00695985	-0.0031062	pos	pos	neg		post	IDC		3		No			Yes	Yes	No	Yes	No	p.Glu545Lys
MB-0194	Discovery	56.45	Not reported	Not reported	European	-0.00609594	-0.0042741	pos	pos	neg		post	IDC	2	2		No			Yes	Yes	No	Yes	No	p.Glu545Lys
MB-0195	Validaton	75.18	Not reported	Not reported	European	-0.174804	0.766401	pos	neg	neg		post	IDC	2	3		No			No
MB-0197	Discovery	50.48	Not reported	Not reported	European	-0.00645114	-0.00390511	pos	pos	neg		post	IDC	2	3		No			No
MB-0198	Discovery	43.37	Not reported	Not reported	European	-0.00670637	-0.00415011	pos	pos	neg		pre	IDC+ILC	2	3		No			Yes	No	No	No	No	p.Glu453_Leu455del
MB-0199	Validaton	57.56	Not reported	Not reported	European	-0.163295	0.895738	pos	pos	neg		post	IDC+ILC	2	3		No			No
MB-0200	Discovery	69.86	Not reported	Not reported	European	-0.00527922	-0.00461761	neg	neg	neg		post	IDC	2	3		Yes	p.Arg196X	LOF	No
MB-0201	Discovery	49.5	Not reported	Not reported	European	-0.00595185	-0.00342064	neg	neg	pos		pre	IDC	1	3		Yes	p.Gly245Asp	GOF	No
MB-0202	Discovery	46	Not reported	Not reported	European	-0.00675262	-0.00401824	pos	pos	neg		pre	IDC	2	3		Yes	p.Asp281His	unknown	No
MB-0203	Discovery	86.24	Not reported	Not reported	European	-0.00640623	-0.00100977	pos	pos	neg		post	IDC	2	3		No			No
MB-0204	Discovery	79.38	Not reported	Not reported	European	-0.00612802	-0.00253851	pos	neg	neg		post	IDC	1	1		No			No
MB-0205	Discovery	53.56	Not reported	Not reported	European	-0.0070379	-0.00422382	pos	neg	neg		post	ILC	2	2		No			No
MB-0206	Discovery	55.02	Not reported	Not reported	European	-0.00714877	-0.00189706	neg	neg	neg		post	IDC-MED	2	3		Yes	p.Cys135Trp	LOF	No
MB-0207	Discovery	48.13	Not reported	Not reported	European	-0.00226142	-0.0016341	pos	pos	neg		pre	IDC		2		No			Yes	Yes	Yes	No	No	p.Glu542Lys
MB-0209	Discovery	67.17	Not reported	Not reported	European	-0.00555486	-0.00107998	pos	neg	neg		post	IDC	1	2		No			No
MB-0210	Discovery	63.14	Not reported	Not reported	European	-0.00632292	-0.00244464	pos	neg	neg		post	IDC	3	2		No			No
MB-0211	Discovery	42.95	Not reported	Not reported	European	-0.00618434	-0.00317848	pos	neg	neg		pre	IDC		3		Yes	p.Arg248Gln	GOF	Yes	Yes	No	Yes	No	p.Glu545Lys
MB-0214	Discovery	41.41	Not reported	Not reported	European	-0.00757857	-0.00264448	pos	neg	neg		pre	IDC	2	3		Yes	p.Val157Phe	GOF	No
MB-0215	Discovery	75.63	Not reported	Not reported	European	-0.00683785	-0.000959563	pos	pos	neg		post	IDC+ILC	2	2		No			Yes	Yes	No	Yes	No	p.Glu545Lys
MB-0218	Discovery	43.39	Not reported	Not reported	European	-0.00222797	0.00359268	pos	pos	neg		pre	IDC	2	3		No			No
MB-0220	Discovery	37.24	Not reported	Not reported	European	-0.00693233	-0.00322839	pos	neg	neg		pre	IDC	2	3		No			No
MB-0221	Discovery	77.72	Not reported	Not reported	European	-0.00642032	-0.0032691	neg	neg	neg		post	IDC	2	3		Yes	p.Val197Gly	unknown	Yes	Yes	No	No	Yes	p.His1047Arg
MB-0222	Discovery	50.31	Not reported	Not reported	European	-0.00695663	-0.00224204	pos	pos	neg		post	ILC	2			No			Yes	Yes	Yes	No	No	p.Glu542Lys
MB-0223	Discovery	50.45	Not reported	Not reported	European	-0.0067764	-0.00189544	pos	neg	neg		post	IDC	2	3		No			Yes	Yes	Yes	No	No	p.Glu542Lys
MB-0224	Discovery	44.01	Not reported	Not reported	European	-0.00391429	-0.00233762	pos	pos	neg		pre	IDC		3		No			Yes	Yes	No	No	Yes	p.His1047Arg
MB-0225	Discovery	59.15	Not reported	Not reported	European	-0.00714265	-0.00483402	pos	neg	pos		post	IDC	1	2		No			No
MB-0226	Discovery	58.21	Not reported	Not reported	European	-0.00489144	-0.00400332	pos	pos	neg		post	IDC	2	1		No			No
MB-0227	Discovery	52.95	Not reported	Not reported	European	-0.00654183	-0.00253439	pos	pos	neg		post	IDC	1	2		No			No
MB-0228	Discovery	63.35	Not reported	Not reported	European	-0.00539047	-0.000408927	pos	pos	neg		post	ILC	2	1		No			Yes	Yes	No	No	Yes	p.His1047Arg
MB-0229	Discovery	45.5	Not reported	Not reported	European	-0.00658587	-0.00120175	pos	pos	neg		pre	IDC	1	2		No			Yes	No	No	No	No	p.Gly451_Asp454del
MB-0230	Discovery	41.98	Not reported	Not reported	European	-0.00387844	-0.000674046		neg	pos		pre	DCIS	0			Yes	p.Ile255del	LOF	No
MB-0231	Discovery	71.57	Not reported	Not reported	European	-0.00481648	-0.00271694		neg	neg		post	IDC-MUC				No			No
MB-0232	Discovery	44.73	Not reported	Not reported	European	-0.00628007	-0.00144101	pos	pos	neg		pre	IDC	1	2		No			Yes	No	No	No	No	p.Glu110del
MB-0233	Discovery	77.77	Not reported	Not reported	European	-0.00781808	-0.00438984		pos	neg		post	IDC	1	2		Yes	p.Arg280Ser	LOF	No
MB-0234	Discovery	56.27	Not reported	Not reported	European	-0.00581008	-0.00364547	pos	pos	neg		post	ILC	2			No			No
MB-0235	Discovery	52.55	Not reported	Not reported	European	-0.00568737	-0.00356505	pos	pos	neg		post	IDC	2	2		No			Yes	Yes	No	No	Yes	p.His1047Arg
MB-0236	Discovery	43.63	Not reported	Not reported	European	-0.00650986	-0.00261749	pos	pos	pos		pre	IDC	2	3		Yes	p.Asn239Asp	LOF	No
MB-0238	Discovery	52.19	Not reported	Not reported	European	-0.0068319	-4.36153e-05	neg	neg	neg		post	IDC	2	3		Yes	p.Arg248Gln	GOF	No
MB-0239	Discovery	77.85	Not reported	Not reported	European	-0.00556398	-0.00338949	pos	pos	neg		post	IDC+ILC	3	1		No			No
MB-0241	Discovery	55.09	Not reported	Not reported	European	-0.00689548	-0.0043782	pos	neg	neg		post	IDC	2	3		Yes	p.Ala159Val	LOF	No
MB-0242	Discovery	51.25	Not reported	Not reported	European	-0.00682049	-0.00283034		pos	neg		post	IDC	1	2		No			Yes	Yes	No	Yes	No	p.Glu545Lys
MB-0243	Discovery	53.72	Not reported	Not reported	European	-0.0050268	-7.1936e-05	pos	pos	neg		post	IDC	2	2		No			No
MB-0244	Discovery	67.83	Not reported	Not reported	European	-0.00612469	-0.00295551	pos	pos	neg		post	IDC	1	1		No			No
MB-0245	Discovery	54.76	Not reported	Not reported	European	-0.00622268	-0.00386764	pos	neg	neg		post	ILC	1			No			Yes	Yes	No	No	Yes	p.His1047Arg
MB-0247	Discovery	66.75	Not reported	Not reported	European	-0.00473639	-0.00285042	pos	pos	neg		post	IDC	2	2		No			Yes	No	No	No	No	p.Gln546Lys
MB-0248	Discovery	45.76	Not reported	Not reported	European	-0.00578719	-0.00373166	pos	pos	neg		pre	IDC	2	3		No			No
MB-0249	Discovery	53.45	Not reported	Not reported	European	-0.00591861	-0.00164309	neg	neg	neg		post	IDC	1	3		Yes	p.Tyr205Ser	unknown	Yes	Yes	No	No	Yes	p.His1047Arg
MB-0253	Discovery	69.19	Not reported	Not reported	European	-0.00602179	-0.0034819	pos	pos	neg		post	IDC	1	2		No			No
MB-0256	Discovery	53.1	Not reported	Not reported	European	-0.00678128	-0.00386496	pos	pos	neg		post	IDC	1	1		No			Yes	Yes	No	Yes	No	p.Glu545Lys
MB-0257	Discovery	57.61	Not reported	Not reported	European	-0.00573777	-0.00345581	pos	neg	neg		post	IDC	2	2		No			Yes	Yes	No	No	Yes	p.His1047Arg
MB-0258	Discovery	62.7	Not reported	Not reported	European	-0.0066169	-0.00238408	pos	pos	neg		post	IDC	1	3		No			No
MB-0259	Discovery	38.99	Not reported	Not reported	European	-0.00695773	-0.00328046	neg	neg	neg		pre	IDC	3	3		Yes	p.Arg273His	GOF	No
MB-0260	Discovery	78.26	Not reported	Not reported	European	-0.00633106	-0.00461679	pos	pos	neg		post	ILC	1			No			No
MB-0261	Validaton	63.93	Not reported	Not reported	European	-0.177553	0.912216	pos	pos	neg		post	IDC	2	1		No			Yes	Yes	No	No	Yes	p.His1047Arg	p.Glu453Lys
MB-0262	Discovery	55.44	Not reported	Not reported	European	-0.00681468	-0.00283989	pos	neg	neg		post	IDC	2	3		Yes	p.Asn131del	LOF	No
MB-0263	Discovery	76.49	Not reported	Not reported	European	-0.00583985	-0.00330798	pos	pos	neg		post	ILC	1			No			No
MB-0264	Discovery	83.93	Not reported	Not reported	European	-0.00622338	-0.00284362		neg	neg		post	IDC		3		No			No
MB-0265	Discovery	46.44	Not reported	Not reported	European	-0.00682264	-0.00310904	pos	neg	neg		pre	IDC	2	2		Yes	p.Ser241Tyr	LOF	No
MB-0266	Discovery	84.88	Not reported	Not reported	European	-0.00744523	-0.0053245		pos	neg		post	ILC	2			No			No
MB-0268	Discovery	66.54	Not reported	Not reported	European	-0.00663012	-0.00398193	pos	pos	neg		post	IDC	4	3		Yes	p.Arg306X	LOF	Yes	Yes	Yes	No	No	p.Glu542Lys
MB-0269	Discovery	45.39	Not reported	Not reported	European	-0.00446299	-0.00264937	neg	neg	neg		pre	IDC	2	3		No			No
MB-0270	Validaton	29.98	Not reported	Not reported	European	0.0584259	0.641265	pos	pos	neg		pre	IDC	2	3		No			No
MB-0272	Discovery	55.36	Not reported	Not reported	European	-0.00653946	-0.00330799	pos	neg	neg		post	IDC	1	3		No			Yes	Yes	No	No	Yes	p.His1047Arg
MB-0273	Discovery	68.66	Not reported	Not reported	European	-0.00636875	-0.00318316	pos	neg	neg		post	IDC+ILC	2	2		No			Yes	Yes	Yes	No	No	p.Glu542Lys
MB-0275	Discovery	61.94	Not reported	Not reported	European	-0.00558074	-0.0026755	pos	neg	neg		post	IDC-MUC	1	1		No			No
MB-0278	Discovery	34.3	Not reported	Not reported	European	-0.00569814	-0.0013545	pos	neg	neg		pre	IDC	3	3		Yes	p.Arg248Gln/Phe270Ser	GOF/GOF	No
MB-0279	Discovery	69.52	Not reported	Not reported	European	-0.00590225	-0.00273259	pos	pos	neg		post	ILC	2	1		No			No
MB-0280	Discovery	47.64	Not reported	Not reported	European	-0.00610379	-0.00200258	pos	pos	neg		pre	IDC+ILC	2	2		No			No
MB-0281	Discovery	52.79	Not reported	Not reported	European	-0.00509307	-0.00195688		neg	neg		post	BENIGN	0			No			No
MB-0282	Discovery	51.81	Not reported	Not reported	European	-0.00443154	-0.00365906	pos	pos	neg		post	IDC-MUC	2	3		No			Yes	Yes	No	Yes	No	p.Glu545Lys
MB-0283	Discovery	60.3	Not reported	Not reported	European	-0.0063974	-0.00249547	pos	neg	neg		post	IDC	4	3		No			No
MB-0284	Discovery	51.42	Not reported	Not reported	European	-0.00723264	-0.00443864		neg	neg		post	BENIGN				Yes	p.Pro250Leu	unknown	No
MB-0285	Discovery	48.07	Not reported	Not reported	European	-0.000380551	-0.00406585	pos	pos	neg		pre	IDC+ILC	2	2		No			Yes	Yes	No	Yes	No	p.Glu545Lys
MB-0286	Discovery	62.92	Not reported	Not reported	European	-0.00717678	-0.00313981	pos	neg	neg		post	IDC	2	3		No			Yes	Yes	No	No	Yes	p.His1047Arg
MB-0287	Discovery	77.54	Not reported	Not reported	European	-0.00571169	-0.0021675	pos	neg	neg		post	IDC	2	2		No			No
MB-0288	Discovery	55.22	Not reported	Not reported	European	-0.00588241	-0.0035456	pos	neg	pos		post	ILC	2	2		No			No
MB-0289	Discovery	75.91	Not reported	Not reported	European	-0.00500755	-0.00330938	pos	neg	neg		post	IDC	2	3		No			No
MB-0290	Discovery	49.92	Not reported	Not reported	European	0.00157159	0.00182128	pos	pos	neg		pre	IDC+ILC		1		No			Yes	No	No	No	No	p.Arg88Gln
MB-0291	Discovery	51.19	Not reported	Not reported	European	-0.00633125	-0.00139127	pos	pos	pos		post	IDC	2	3		No			No
MB-0292	Discovery	80.34	Not reported	Not reported	European	-0.00775339	-0.00342054	neg	neg	neg		post	IDC	2	3		Yes	p.Ile195TyrfsX14	LOF	Yes	Yes	No	Yes	No	p.Glu545Lys
MB-0293	Discovery	51.62	Not reported	Not reported	European	-0.00594132	-0.00370791	pos	neg	neg		post	IDC-MUC	1	1		No			No
MB-0294	Discovery	46.17	Not reported	Not reported	European	-0.00696851	-0.00346687	pos	neg	neg		pre	IDC	2	2		No			Yes	Yes	No	No	Yes	p.His1047Arg
MB-0295	Discovery	47.13	Not reported	Not reported	European	-0.00566891	-0.00251402	pos	pos	neg		pre	IDC-TUB	2	1		No			Yes	Yes	No	No	Yes	p.His1047Arg	p.Pro104Leu
MB-0299	Discovery	68.83	Not reported	Not reported	European	-0.00696338	-0.00376187		neg	neg		post	DCIS	0			No			No
MB-0301	Discovery	82.46	Not reported	Not reported	European	-0.00635122	-0.00281845	pos	pos	neg		post	IDC	2	3		No			Yes	Yes	No	No	Yes	p.His1047Leu
MB-0302	Discovery	81.53	Not reported	Not reported	European	-0.00663472	-0.00291169	pos	neg	neg		post	ILC	2	3		No			No
MB-0303	Discovery	47.71	Not reported	Not reported	European	-0.00691516	-0.00349737	neg	neg	neg		pre	IDC	1	3		No			Yes	Yes	Yes	No	No	p.Glu542Lys
MB-0304	Discovery	84.85	Not reported	Not reported	European	-0.00695336	-0.00173181	pos	pos	neg		post	IDC		3		Yes	p.His193Leu	LOF	No
MB-0305	Discovery	60.62	Not reported	Not reported	European	-0.00727477	-0.00456368	pos	pos	neg		post	IDC+ILC	2	3		No			Yes	Yes	No	Yes	No	p.Glu545Lys
MB-0306	Discovery	82.53	Not reported	Not reported	European	-0.00629303	-0.00200236	pos	pos	neg		post	ILC	2	3		Yes	p.Gly266Glu	GOF	Yes	Yes	No	No	Yes	p.His1047Arg
MB-0307	Discovery	41.63	Not reported	Not reported	European	-0.00489576	-0.00244649	pos	neg	pos		pre	IDC	2	3		No			Yes	No	No	No	No	p.Glu726Lys
MB-0308	Discovery	51.21	Not reported	Not reported	European	-0.00423617	-0.00255196	pos	neg	neg		post	IDC-TUB	1	1		No			Yes	No	No	No	No	p.Met1043Val
MB-0309	Discovery	89.43	Not reported	Not reported	European	-0.00670297	-0.00236477	pos	pos	neg		post	IDC	2	1		No			Yes	No	No	No	No	p.Gln546Pro
MB-0310	Validaton	67.38	Not reported	Not reported	European	-0.173629	0.904644	pos	pos	neg		post	IDC	2	2		No			Yes	Yes	No	No	Yes	p.His1047Arg
MB-0311	Discovery	77.94	Not reported	Not reported	European	-0.00643748	-0.00313069	pos	neg	neg		post	IDC	2	1		No			Yes	No	No	No	No	p.Asn1068LysfsX5
MB-0312	Discovery	70.49	Not reported	Not reported	European	-0.00639098	-0.00475284	pos	pos	neg		post	IDC+ILC	2	2		No			No
MB-0313	Validaton	55.52	Not reported	Not reported	European	-0.160211	0.925706	pos	pos	neg		post	IDC	2	3		Yes	p.Tyr220Cys	GOF	No
MB-0314	Discovery	73.48	Not reported	Not reported	European	-0.00624424	-0.0017289	neg	neg	pos		post	IDC	2	3		Yes	p.X224_splice	LOF	No
MB-0315	Discovery	56.32	Not reported	Not reported	European	-0.00644356	-0.00279698	pos	neg	neg		post	IDC	2	2		Yes	p.Pro191LeufsX56	LOF	No
MB-0316	Discovery	50.82	Not reported	Not reported	European	-0.00669581	-0.00270421	neg	neg	neg		post	IDC	2	3		Yes	p.Pro151Ser	GOF	No
MB-0317	Discovery	76.68	Not reported	Not reported	European	-0.00629487	-0.00390129	pos	pos	neg		post	IDC		3		No			Yes	Yes	No	No	Yes	p.His1047Arg
MB-0318	Discovery	58.01	Not reported	Not reported	European	-0.0056997	-0.00117798	neg	neg	neg		post	OTHER INVASIVE	1			No			No
MB-0319	Discovery	92.14	Not reported	Not reported	European	-0.0060139	-0.00396568	pos	neg	neg		post	IDC+ILC	2	2		No			No
MB-0320	Discovery	50.98	Not reported	Not reported	European	-0.00665335	-0.00319202	pos	pos	neg		post	ILC	1	1		No			Yes	Yes	No	Yes	No	p.Glu545Lys
MB-0321	Discovery	46.86	Not reported	Not reported	European	-0.00665602	-0.00190883	pos	pos	neg		pre	IDC	2	3		No			Yes	Yes	No	No	Yes	p.His1047Arg
MB-0322	Discovery	86.28	Not reported	Not reported	European	-0.00585001	-0.0030826	pos	neg	neg		post	IDC	2	2		No			Yes	Yes	No	Yes	No	p.Glu545Lys
MB-0324	Discovery	47.64	Not reported	Not reported	European	-0.00561226	-0.00193563	pos	pos	neg		pre	IDC	2	3		No			No
MB-0325	Discovery	79.34	Not reported	Not reported	European	-0.0070877	-0.00343524	pos	pos	neg		post	IDC	2	3		Yes	p.Arg213AspfsX34	LOF	Yes	Yes	No	No	Yes	p.His1047Arg
MB-0326	Discovery		Not reported	Not reported	European	-0.00585383	-0.00468756										Yes	p.X332_splice	LOF	No
MB-0327	Discovery	66.73	Not reported	Not reported	European	-0.00614073	-0.00303095	pos	pos	neg		post	IDC	2	2		No			No
MB-0328	Discovery	69.62	Not reported	Not reported	European	-0.00249308	0.00330887	pos	pos	neg		post	IDC	2	3		No			No
MB-0329	Discovery		Not reported	Not reported	European	-0.00617655	-0.00268864										No			No
MB-0333	Discovery	62.81	Not reported	Not reported	European	-0.00614261	-0.00273651		neg	neg		post	OTHER INVASIVE				No			No
MB-0336	Discovery	74.76	Not reported	Not reported	European	-0.00593658	-0.00204786	pos	pos	neg		post	IDC	2	3		No			No
MB-0339	Discovery	90.43	Not reported	Not reported	European	-0.00669025	-0.00189157		pos	neg		post	IDC-MUC	2	2		No			No
MB-0340	Discovery	79.97	Not reported	Not reported	European	-0.00621696	-0.00293501	pos	neg	neg		post	IDC	2	3		Yes	p.X261_splice	LOF	No
MB-0341	Discovery	67.01	Not reported	Not reported	European	-0.00580246	-0.00320075	pos	pos	neg		post	IDC	2	2		No			No
MB-0342	Discovery	54.96	Not reported	Not reported	European	-0.00622915	-0.00247946	pos	pos	neg		post	ILC		2		No			Yes	Yes	Yes	No	No	p.Glu542Lys
MB-0343	Discovery	70.51	Not reported	Not reported	European	-0.00718222	-0.00324311	pos	pos	neg		post	IDC	2	2		No
MB-0344	Discovery	59.75	Not reported	Not reported	European	-0.0047266	-0.00189784	pos	pos	neg		post	ILC	2	2		Yes	p.Glu285Lys	LOF
MB-0345	Discovery	37.3	Not reported	Not reported	European	-0.00597695	-0.00164664	pos	pos	neg		pre	IDC	2	2		No			Yes	Yes	No	No	Yes	p.His1047Arg	p.Arg108His
MB-0346	Discovery	32.61	Not reported	Not reported	European	-0.00650536	-0.00466899	neg	neg	pos		pre	IDC	2	3		Yes	p.Arg273Cys	GOF	No
MB-0347	Discovery	52.24	Not reported	Not reported	European	-0.00602448	-0.0041196	pos	neg	neg		post	IDC	1	3		No
MB-0348	Discovery	81.88	Not reported	Not reported	European	-0.00606606	-0.001987	pos	pos	neg		post	IDC	2	1		No			Yes	Yes	No	No	Yes	p.His1047Arg
MB-0349	Discovery	72.26	Not reported	Not reported	European	-0.00677177	-0.00321558	pos	neg	neg		post	IDC	2	3		No			Yes	Yes	No	No	Yes	p.His1047Arg
MB-0350	Discovery	49.05	Not reported	Not reported	European	-0.00300177	0.00101321	neg	neg	neg		pre	IDC-MED	2	3		Yes	p.Arg248Gly	GOF	Yes	No	No	No	No	p.Lys111Glu
MB-0351	Discovery	69.53	Not reported	Not reported	European	-0.00713075	-0.00373365	pos	neg	neg		post	IDC-MUC	1			No			No
MB-0352	Discovery	61.32	Not reported	Not reported	European	-0.00538514	-0.0033727	pos	neg	neg		post	IDC	1	3		No			No
MB-0353	Discovery	86.26	Not reported	Not reported	European	-0.00711436	-0.00442545	pos	neg	neg		post	IDC+ILC	2	2		Yes	p.Gln136His	unknown	Yes	Yes	No	No	Yes	p.His1047Arg	p.Gly118Asp
MB-0354	Discovery	73.01	Not reported	Not reported	European	-0.00661882	-0.00399186	neg	neg	neg		post	IDC	2	3		Yes	p.His178Pro	unknown	Yes	Yes	No	No	Yes	p.His1047Arg
MB-0356	Discovery	58.16	Not reported	Not reported	European	-0.00593099	-0.00381891	pos	pos	neg		post	IDC+ILC	2	2		No			Yes	Yes	No	No	Yes	p.His1047Arg	p.His1048Arg
MB-0358	Discovery	57.87	Not reported	Not reported	European	-0.00489609	-0.00280104	pos	pos	neg		post	IDC	2	3		Yes	p.X225_splice	LOF	Yes	Yes	No	No	Yes	p.His1047Arg
MB-0359	Discovery	44.21	Not reported	Not reported	European	-0.0059103	-0.000928184	pos	pos	neg		pre	IDC	2	2		No			Yes	Yes	No	Yes	No	p.Glu545Lys
MB-0360	Discovery	83.58	Not reported	Not reported	European	-0.00511657	-0.00126904	pos	pos	neg		post	IDC	2	1		No			Yes	Yes	No	Yes	No	p.Glu545Gly
MB-0361	Discovery	40.5	Not reported	Not reported	European	-0.00657293	-0.00526615	neg	neg	pos		pre	IDC	2	3		Yes	p.Arg248Gln	GOF	No
MB-0362	Discovery	52.79	Not reported	Not reported	European	-0.00619757	-0.00395704	pos	pos	neg		post	IDC+ILC	2	2		No			Yes	Yes	No	No	Yes	p.His1047Leu
MB-0363	Discovery	73.24	Not reported	Not reported	European	-0.00685387	-0.00396029	pos	neg	neg		post	OTHER	4	2		No			Yes	Yes	Yes	No	No	p.Glu542Lys	p.Asn345Lys
MB-0364	Discovery	48.67	Not reported	Not reported	European	-0.00591585	-0.000628993	pos	neg	neg		pre	IDC	3	2		No			Yes	Yes	No	No	Yes	p.His1047Arg
MB-0365	Discovery	76.84	Not reported	Not reported	European	-0.0047486	-0.00272821	pos	neg	pos		post	IDC-MUC	1	2		Yes	p.X332_splice	LOF	No
MB-0366	Discovery	51.74	Not reported	Not reported	European	-0.00625345	-0.00159776	pos	pos	neg		post	IDC	2	2		No			No
MB-0367	Discovery	70.98	Not reported	Not reported	European	-0.00669506	-0.00277828	pos	neg	neg		post	IDC	1	2		No			No
MB-0368	Discovery	74.79	Not reported	Not reported	European	-0.00612255	-0.00346159	pos	pos	neg		post	IDC	2	3		No			No
MB-0369	Discovery	65.47	Not reported	Not reported	European	-0.00634702	-0.00255268	pos	neg	neg		post	IDC+ILC	2	3		No			No
MB-0370	Discovery	64.01	Not reported	Not reported	European	-0.0058144	-0.00212793	pos	neg	neg		post	IDC	2	3		No			No
MB-0371	Discovery	78.41	Not reported	Not reported	European	-0.00571525	-0.00122361	pos	neg	pos		post	IDC	2	3		No			No
MB-0372	Discovery	39.86	Not reported	Not reported	European	-0.00716116	-0.00378883	neg	neg	neg		pre	IDC	1	3		Yes	p.Glu285X	LOF	No
MB-0373	Discovery	63.31	Not reported	Not reported	European	-0.00559897	-0.00369406	pos	pos	pos		post	IDC	2	3		Yes	p.Tyr234His	LOF	Yes	Yes	No	No	Yes	p.His1047Arg
MB-0374	Validation	34.68	Not reported	Not reported	Asian	0.325216	-0.0629765	pos	neg	neg		pre	IDC	2	3		No			No
MB-0375	Discovery	72.69	Not reported	Not reported	European	-0.0060017	-0.00333606	neg	pos	neg		post	IDC	2	3		Yes	p.Ala74SerfsX71	LOF	No
MB-0377	Discovery	63.25	Not reported	Not reported	European	-0.00596825	-0.00260696	pos	pos	neg		post	IDC	1	2		No			Yes	Yes	No	No	Yes	p.His1047Arg
MB-0378	Discovery	57.15	Not reported	Not reported	European	-0.00523491	-0.001403	neg	neg	pos		post	IDC	2	3		Yes	p.Ser20GlnfsX24	LOF	Yes	Yes	No	No	Yes	p.His1047Arg
MB-0379	Discovery	48.22	Not reported	Not reported	European	-0.00587988	-0.00290875	pos	neg	neg		pre	IDC+ILC	2	2		No			Yes	Yes	No	Yes	No	p.Glu545Lys	p.Gly320Ala
MB-0380	Discovery	83.9	Not reported	Not reported	European	-0.00675137	-0.00191155	pos	pos	neg		post	IDC	2	3		Yes	p.Asn239Asp	LOF	No
MB-0381	Discovery	33.65	Not reported	Not reported	European	-0.00379429	-0.00229987	pos	neg	pos		pre	IDC	2	3		Yes	p.Asp208Val	unknown	No
MB-0382	Discovery	59.05	Not reported	Not reported	European	-0.00506538	-0.00164393	pos	neg	neg		post	IDC	2	2		Yes	p.Arg337Leu	LOF	Yes	Yes	Yes	No	No	p.Glu542Lys
MB-0383	Discovery	65.02	Not reported	Not reported	European	-0.00585556	-0.00270534	pos	neg	neg		post	IDC	1	3		No			No
MB-0384	Discovery	74.58	Not reported	Not reported	European	-0.00637107	-0.0040924	pos	pos	neg		post	IDC	2	3		No			No
MB-0385	Discovery	66.58	Not reported	Not reported	European	-0.00719366	-0.00280714	pos	neg	neg		post	IDC-MUC	2	3		No			No
MB-0386	Discovery	66.83	Not reported	Not reported	European	-0.00590189	-0.00312199	pos	pos	neg		post	IDC	3	3		Yes	p.Glu349GlyfsX30	LOF	No
MB-0388	Discovery	46.63	Not reported	Not reported	European	-0.00616485	-0.00360759	pos	neg	pos		pre	IDC	2	3		No			Yes	Yes	No	Yes	No	p.Glu545Lys	p.Ser509Tyr
MB-0389	Discovery	46.87	Not reported	Not reported	European	-0.00518668	0.00139991	pos	pos	pos		pre	IDC	3	3		No			Yes	No	No	No	No	p.Glu418Lys
MB-0390	Discovery	40.68	Not reported	Not reported	European	-0.00667844	-0.00331115	pos	neg	pos		pre	IDC	2	3		No			No
MB-0391	Discovery	61.23	Not reported	Not reported	European	-0.0073106	-0.00294006	neg	neg	pos		post	IDC	3	3		No			No
MB-0392	Discovery	56.28	Not reported	Not reported	European	-0.00706772	-0.00203802	pos	pos	neg		post	IDC	4	3		No			No
MB-0393	Discovery	68.74	Not reported	Not reported	European	-0.00627434	-0.00368935	pos	pos	neg		post	IDC	3	3		No			Yes	Yes	No	Yes	No	p.Glu545Lys	p.Gly914Arg
MB-0394	Discovery	56.48	Not reported	Not reported	European	-0.00654776	-0.00241941	pos	pos	neg		post	IDC-MUC	1	2		No
MB-0395	Discovery	80.38	Not reported	Not reported	European	-0.00575213	-0.00394837	neg	neg	pos		post	IDC	2	3		Yes	p.His115AlafsX34	LOF
MB-0396	Discovery	56.45	Not reported	Not reported	European	-0.00868199	-0.00313689	neg	neg	neg		post	IDC	2	3		Yes	p.His179Arg	GOF
MB-0397	Discovery	58.56	Not reported	Not reported	European	-0.00537347	-0.00247148	pos	pos	neg		post	IDC-TUB	1	1		No			Yes	Yes	No	Yes	No	p.Glu545Lys
MB-0398	Discovery	56.41	Not reported	Not reported	European	-0.00662493	-0.00237123	pos	neg	neg		post	IDC	3	3		Yes	p.Asp148HisfsX31	LOF	Yes	Yes	No	No	Yes	p.His1047Arg
MB-0399	Discovery	68.47	Not reported	Not reported	European	-0.00603298	-0.00301405	neg	neg	neg		post	IDC	3	3		No			Yes	Yes	No	No	Yes	p.His1047Arg	p.Leu10_Pro17del
MB-0400	Discovery	55.28	Not reported	Not reported	European	-0.00580884	-0.00499962	neg	neg	neg		post	IDC	1	3		Yes	p.Arg273Cys	GOF	No
MB-0401	Discovery	48.58	Not reported	Not reported	European	-0.00578623	-0.00218957	neg	neg	neg		pre	IDC	1	3		Yes	p.Asp148ProfsX21	LOF
MB-0402	Discovery	73.06	Not reported	Not reported	European	-0.00650776	-0.00232966	pos	pos	neg		post	IDC-TUB	1	1		No			Yes	Yes	No	No	Yes	p.His1047Arg
MB-0403	Discovery	58.96	Not reported	Not reported	European	-0.00493277	-0.0026341		neg	neg		post	BENIGN	1			No
MB-0404	Discovery	60.71	Not reported	Not reported	European	-0.0062798	-0.00262204	pos	pos	neg		post	IDC	2	3		No
MB-0405	Discovery	72.85	Not reported	Not reported	European	-0.00682664	-0.0047034	pos	pos	neg		post	OTHER	1	2		No
MB-0406	Discovery	69.32	Not reported	Not reported	European	-0.00588661	-0.00264405	pos	neg	neg		post	IDC	3	3		No			Yes	Yes	No	Yes	No	p.Glu545Lys
MB-0408	Discovery	51.01	Not reported	Not reported	European	-0.00566126	-0.00332825	pos	pos	neg		post	IDC	2	2		No			No
MB-0410	Discovery	57.41	Not reported	Not reported	European	-0.00569293	-0.00373514	pos	pos	neg		post	ILC	1	2		No			Yes	Yes	No	Yes	No	p.Glu545Lys
MB-0411	Validaton	54.6	Not reported	Not reported	Asian	0.0547263	0.565705	pos	neg	neg		post	IDC	2	2		Yes	p.Gly245del	LOF	No
MB-0412	Discovery	54.06	Not reported	Not reported	European	-0.00587202	-0.00364438	pos	neg	neg		post	IDC	2	3		Yes	p.Thr102ProfsX21	LOF	No
MB-0413	Discovery	56.58	Not reported	Not reported	European	-0.00579545	-0.00147793	pos	pos	neg		post	IDC	2	3		No			No
MB-0414	Discovery	72.16	Not reported	Not reported	European	-0.00588836	-0.00336584	neg	neg	neg		post	IDC	2	3		Yes	p.Glu171GlyfsX3	LOF	No
MB-0417	Discovery	54.22	Not reported	Not reported	European	-0.00652453	-0.00262696	pos	pos	neg		post	IDC	2	2		No			Yes	No	No	No	No	p.Cys420Arg
MB-0418	Discovery	58.72	Not reported	Not reported	European	-0.00727143	-0.00338871	pos	neg	neg		post	IDC	2	3		No			No
MB-0419	Discovery	77.92	Not reported	Not reported	European	-0.00705976	-0.00184343	pos	pos	neg		post	IDC	2	2		No			Yes	Yes	Yes	No	No	p.Glu542Lys
MB-0420	Discovery	34.92	Not reported	Not reported	European	-0.00573173	-0.0023455	neg	neg	neg		pre	IDC	1	3		Yes	p.Arg306X	LOF	No
MB-0421	Discovery	73.53	Not reported	Not reported	European	-0.00475034	-0.00160431	pos	pos	pos		post	IDC	2	3		Yes	p.Leu194_Ile195insSerIleLeu	LOF	No
MB-0422	Discovery	66.72	Not reported	Not reported	European	-0.00691399	-0.002788	pos	pos	neg		post	IDC	2	2		No			Yes	Yes	No	Yes	No	p.Glu545Lys
MB-0423	Discovery	71.1	Not reported	Not reported	European	-0.00632167	-0.00357597	pos	pos	neg		post	ILC	2	2		No			No
MB-0424	Discovery	44.02	Not reported	Not reported	European	-0.00662892	-0.00414076	neg	neg	neg		pre	IDC	3	3		No			No
MB-0425	Discovery	83.17	Not reported	Not reported	European	-0.00603833	-0.00402396	pos	pos	neg		post	IDC	2	2		No			Yes	Yes	No	No	Yes	p.His1047Arg
MB-0426	Discovery	50.48	Not reported	Not reported	European	-0.00555631	-0.00228584	pos	pos	neg		post	IDC	2	2		No			No
MB-0427	Discovery	81.89	Not reported	Not reported	European	-0.00651477	-0.00384612	pos	neg	neg		post	ILC	2	2		No			No
MB-0428	Discovery	85.21	Not reported	Not reported	European	-0.00722474	-0.00351217	pos	neg	neg		post	IDC	2	3		No			No
MB-0429	Discovery	78.86	Not reported	Not reported	European	-0.00728806	-0.00185686	pos	pos	neg		post	ILC	2	3		No			No
MB-0431	Discovery	63.61	Not reported	Not reported	European	-0.00686284	-0.00281252	pos	neg	neg		post	ILC	2	2		No			No
MB-0432	Discovery	60.07	Not reported	Not reported	European	-0.00667077	-0.00531197	pos	neg	neg		post	OTHER	2	1		No			No
MB-0434	Discovery	69.79	Not reported	Not reported	European	-0.00640749	-0.00289806	pos	neg	pos		post	IDC	2	3		No			Yes	No	No	No	No	p.Pro449Ser
MB-0435	Discovery	68.29	Not reported	Not reported	European	-0.00659531	-0.00326136	pos	neg	neg		post	IDC-MUC	1	2		No			No
MB-0436	Discovery	88.29	Not reported	Not reported	European	-0.00524854	-0.00146572	neg	neg	neg		post	IDC	1	3		Yes	p.Arg273His	GOF	No
MB-0437	Discovery	82.17	Not reported	Not reported	European	-0.00670716	-0.00263629	pos	pos	neg		post	IDC	2	2		No			No
MB-0438	Discovery	57.41	Not reported	Not reported	European	-0.00617747	-0.00282702	neg	neg	pos		post	IDC	2	3		No			Yes	Yes	No	No	Yes	p.His1047Arg
MB-0439	Discovery	50.32	Not reported	Not reported	European	-0.00568251	-0.00520455	pos	pos	neg		post	IDC-MUC	1	2		No			No
MB-0440	Discovery	56.73	Not reported	Not reported	European	-0.00637128	-0.00273338	pos	neg	neg		post	IDC	2	3		No			Yes	Yes	Yes	No	No	p.Glu542Lys
MB-0442	Discovery	71.58	Not reported	Not reported	European	-0.00615656	-0.00258095	pos	neg	neg		post	IDC	2	2		No			Yes	Yes	No	No	Yes	p.His1047Arg
MB-0443	Discovery	61.67	Not reported	Not reported	European	-0.00688325	-0.00264805	pos	pos	neg		post	IDC	2	2		No			Yes	Yes	No	Yes	No	p.Glu545Lys
MB-0444	Discovery	49.87	Not reported	Not reported	European	-0.00685696	-0.00296883	pos	pos	neg		pre	ILC	4	2		No			No
MB-0445	Discovery	40.07	Not reported	Not reported	European	-0.00721782	-0.00335495	pos	pos	neg		pre	IDC	2	2		No			No
MB-0446	Discovery	56.96	Not reported	Not reported	European	-0.00673857	-0.0035752	neg	neg	neg		post	IDC	2	3		Yes	p.Cys141Arg/X126_splice	unknown/LOF	No
MB-0448	Discovery	59.45	Not reported	Not reported	European	-0.00547461	-0.00353102	pos	pos	neg		post	IDC+ILC	2	3		No			No
MB-0449	Discovery	54.38	Not reported	Not reported	European	-0.00574576	-0.00340557	pos	pos	neg		post	IDC+ILC	2	1		No			Yes	No	No	No	No	p.Asn345Lys
MB-0451	Discovery	63.2	Not reported	Not reported	European	-0.00571214	-0.00477846	pos	neg	neg		post	IDC	1	1		No			Yes	No	No	No	No	p.Asn345Lys
MB-0452	Discovery	54.43	Not reported	Not reported	European	-0.00592506	-0.00327305	pos	neg	neg		post	IDC	2	3		Yes	p.Arg248Gln	GOF	Yes	No	No	No	No	p.Asn345Lys
MB-0453	Discovery	61.11	Not reported	Not reported	European	-0.00740433	-0.00201925	pos	neg	neg		post	IDC	3	3		Yes	p.Gln165X	LOF	No
MB-0454	Discovery	90.02	Not reported	Not reported	European	-0.00690802	-0.00412527	pos	pos	neg		post	IDC-MUC	1	2		No			No
MB-0455	Discovery	56.84	Not reported	Not reported	European	-0.00696223	-0.00191415	pos	pos	neg		post	IDC	1	2		Yes	p.Ser166X	LOF	No
MB-0458	Discovery	49.28	Not reported	Not reported	European	-0.00657091	-0.00212771	pos	pos	neg		pre	IDC+ILC	2	2		No			Yes	Yes	No	Yes	No	p.Glu545Lys
MB-0459	Discovery	85.09	Not reported	Not reported	European	-0.00659339	-0.00279006	pos	neg	neg		post	IDC	3	3		Yes	p.Tyr163Cys	LOF	No
MB-0460	Discovery	81.44	Not reported	Not reported	European	-0.0069038	-0.00263692	pos	pos	neg		post	ILC	2	2		No			No
MB-0462	Discovery	60.5	Not reported	Not reported	European	-0.00595039	-0.00302998	pos	neg	pos		post	IDC	1	3		Yes	p.Ile195Thr	unknown	No
MB-0463	Discovery	60.48	Not reported	Not reported	European	-0.00686983	-0.00124277	pos	pos	neg		post	IDC	1	2		No			Yes	Yes	No	Yes	No	p.Glu545Lys	p.Glu726Lys
MB-0464	Discovery	58.98	Not reported	Not reported	European	-0.00622499	-0.00342367	neg	neg	neg		post	IDC	3	3		Yes	p.Glu285Lys	LOF	No
MB-0465	Discovery	87.18	Not reported	Not reported	European	-0.00570871	-0.00340991	pos	neg	pos		post	IDC	2	3		Yes	p.Arg337Cys	LOF	No
MB-0466	Validaton	33.97	Not reported	Not reported	European	-0.138077	0.888567	pos	neg	neg		pre	IDC	2	2		No			No
MB-0467	Discovery	58.35	Not reported	Not reported	European	-0.00563309	-0.00254812	neg	neg	pos		post	IDC	1	3		Yes	p.Ser90ProfsX33	LOF	Yes	No	No	No	No	p.Gln546Lys
MB-0468	Discovery	60.95	Not reported	Not reported	European	-0.00497807	-0.00300935	pos	neg	neg		post	IDC	2	3		No			No
MB-0469	Discovery	67.94	Not reported	Not reported	European	-0.00553938	-0.00228481	pos	pos	neg		post	IDC	2	3		Yes	p.Arg175His	GOF	No
MB-0470	Discovery	61.78	Not reported	Not reported	European	-0.00469463	-0.000913041	pos	neg	neg		post	ILC	1	1		No			Yes	Yes	No	No	Yes	p.His1047Arg
MB-0471	Discovery	76.49	Not reported	Not reported	European	-0.00629098	-0.00163283	pos	pos	neg		post	IDC	1	2		No			No
MB-0472	Discovery	59.34	Not reported	Not reported	European	-0.00648404	-0.00218637	pos	pos	neg		post	OTHER INVASIVE	0			No			No
MB-0474	Validaton	54.29	Not reported	Not reported	European	-0.0193353	0.708096	pos	pos	neg		post	IDC+ILC	3	3		Yes	p.Gly245Val	GOF	No
MB-0475	Discovery	54.15	Not reported	Not reported	European	-0.00791536	-0.00484274	pos	pos	neg		post	IDC	1	3		No			Yes	Yes	No	No	Yes	p.His1047Arg	p.Glu81Lys
MB-0476	Discovery	54.62	Not reported	Not reported	European	-0.0052725	-0.00318999	neg	neg	neg		post	IDC	2	3		Yes	p.Arg175His	GOF	No
MB-0478	Discovery	74.02	Not reported	Not reported	European	-0.00669455	-0.00375454	pos	pos	neg		post	IDC	2	2		No			No
MB-0479	Discovery	33.83	Not reported	Not reported	European	-0.00560769	-0.00319736	neg	neg	pos		pre	IDC	2	3		Yes	p.Gln136X	LOF	No
MB-0480	Discovery	51.86	Not reported	Not reported	European	-0.00770898	-0.00480591	pos	neg	neg		post	IDC	1	3		Yes	p.Phe338ArgfsX8	LOF	Yes	Yes	No	No	Yes	p.His1047Leu
MB-0481	Discovery	54.22	Not reported	Not reported	European	-0.00594778	-0.00153847	neg	neg	neg		post	IDC	1	3		Yes	p.Tyr107X	LOF	No
MB-0482	Discovery	39.53	Not reported	Not reported	European	-0.00570401	-0.00174261	neg	neg	pos		pre	IDC	2	3		Yes	p.Arg337Cys	LOF	No
MB-0483	Discovery	49.61	Not reported	Not reported	European	-0.00536847	-0.00080371	pos	pos	neg		pre	IDC	2	3		No			No
MB-0484	Discovery	38.72	Not reported	Not reported	European	-0.00659878	-0.00222495	pos	pos	pos		pre	IDC	2	3		Yes	p.Arg248Gly	GOF	No
MB-0485	Discovery	60.78	Not reported	Not reported	European	-0.00570888	-0.00271461	pos	neg	neg		post	IDC+ILC	3	3		Yes	p.Cys238Arg	unknown	Yes	No	No	No	No	p.Lys111Glu
MB-0486	Discovery	57.57	Not reported	Not reported	European	-0.00594995	-0.00331682	pos	pos	neg		post	IDC	2	3		No			Yes	Yes	Yes	No	No	p.Glu542Lys
MB-0487	Discovery	57.36	Not reported	Not reported	European	-0.00694768	-0.0051731	pos	pos	neg		post	IDC-TUB	1	2		No			Yes	Yes	No	No	Yes	p.His1047Arg
MB-0488	Discovery	50.64	Not reported	Not reported	European	-0.00595922	-0.00336556	pos	pos	neg		post	IDC-MUC	2	1		No			No
MB-0489	Discovery	41.46	Not reported	Not reported	European	-0.0055219	-0.00101061	neg	neg	neg		pre	IDC	1	3		Yes	p.Leu111Pro	LOF	No
MB-0490	Discovery	81.9	Not reported	Not reported	European	-0.00529628	-0.00297828	pos	pos	neg		post	IDC	3	2		No			No
MB-0491	Discovery	43.4	Not reported	Not reported	European	-0.00635019	-0.00443286	pos	pos	neg		pre	ILC	3	2		No			Yes	No	No	No	No	p.Asn345Lys
MB-0492	Discovery	85.21	Not reported	Not reported	European	-0.00582526	-0.00346757	pos	pos	neg		post	IDC	2	3		No			No
MB-0494	Discovery	77.22	Not reported	Not reported	European	-0.00633834	-0.00394021	neg	neg	neg		post	IDC	3	3		Yes	p.Pro278Ser	LOF	Yes	Yes	No	Yes	No	p.Glu545Lys
MB-0495	Discovery	63.19	Not reported	Not reported	European	-0.00536323	-0.00278112	pos	neg	neg		post	IDC	2	3		Yes	p.Gly245Ser	GOF	No
MB-0496	Discovery	60	Not reported	Not reported	European	-0.00567838	-0.00245888	pos	pos	neg		post	IDC+ILC	2	1		No			Yes	Yes	No	No	Yes	p.His1047Arg
MB-0497	Discovery	57.27	Not reported	Not reported	European	-0.0068724	-0.00296419	pos	pos	neg		post	IDC	2	2		No			Yes	Yes	No	Yes	No	p.Glu545Lys
MB-0499	Discovery	50.15	Not reported	Not reported	European	-0.00606259	-0.000313462	pos	neg	neg		post	IDC	1	2		No			No
MB-0500	Validaton	36.56	Not reported	Not reported	Admixed	0.0632808	0.586415	pos	neg	neg		pre	IDC	2	3		Yes	p.Arg110ProfsX39	LOF	No
MB-0501	Discovery	48.93	Not reported	Not reported	European	-0.00703244	-0.00548523	pos	pos	neg		pre	IDC	2	3		Yes	p.Pro27Leu	Unknown	No
MB-0502	Discovery	56.41	Not reported	Not reported	European	-0.00666921	-0.00253823	pos	neg	neg		post	IDC	2	3		No			No
MB-0503	Discovery	60.77	Not reported	Not reported	European	-0.00652894	-0.00147477	pos	pos	neg		post	IDC+ILC	2	2		No			No
MB-0504	Discovery	68.16	Not reported	Not reported	European	-0.00656715	-0.00337954	pos	pos	neg		post	IDC+ILC	2	3		No			Yes	Yes	No	No	Yes	p.His1047Arg	p.Arg108His
MB-0505	Discovery	56.38	Not reported	Not reported	European	-0.00615619	-0.00214115	pos	pos	neg		post	IDC	2	1		No			Yes	Yes	No	No	Yes	p.His1047Arg
MB-0506	Discovery	60.74	Not reported	Not reported	European	-0.00637113	-0.00207109	neg	pos	neg		post	IDC	2	3		Yes	p.Cys135Trp	LOF	Yes	Yes	No	No	Yes	p.His1047Arg
MB-0507	Discovery	58.71	Not reported	Not reported	European	-0.00522061	-0.00353571	pos	pos	neg		post	IDC	1	3		No			No
MB-0508	Discovery	42.68	Not reported	Not reported	European	-0.00537554	-0.00165996	pos	neg	neg		pre	IDC	1	2		No			No
MB-0509	Discovery	41.48	Not reported	Not reported	European	-0.00259981	-0.00225717	pos	pos	neg		pre	IDC	1	3		Yes	p.Arg248Gly	GOF	No
MB-0510	Discovery	71.84	Not reported	Not reported	European	-0.00593373	-0.00430575	pos	pos	neg		post	IDC	3	3		No			No
MB-0511	Discovery	59.84	Not reported	Not reported	European	-0.00687842	-0.00194809	pos	pos	neg		post	IDC	2	2		No			Yes	Yes	No	No	Yes	p.His1047Arg
MB-0512	Discovery	56.74	Not reported	Not reported	European	-0.00553998	-0.00275969	pos	pos	neg		post	IDC	2	1		No			Yes	Yes	No	No	Yes	p.His1047Arg
MB-0513	Discovery	73.39	Not reported	Not reported	European	-0.00470894	-0.00181762	pos	pos	neg		post	IDC	2	2		No			No
MB-0514	Discovery	42.89	Not reported	Not reported	European	-0.0061645	-0.00138496	pos	pos	neg		pre	IDC+ILC	2	2		No			Yes	Yes	No	No	Yes	p.His1047Arg
MB-0516	Discovery	62.81	Not reported	Not reported	European	-0.00563305	-0.00164261	neg	neg	neg		post	IDC	1	3		Yes	p.Arg175His	GOF	No
MB-0517	Discovery	47.92	Not reported	Not reported	European	-0.00437201	-0.0017795	pos	pos	neg		pre	IDC	1	2		No			No
MB-0519	Discovery	61.99	Not reported	Not reported	European	-0.00704162	-0.00498889	pos	neg	neg		post	IDC	3	3		Yes	p.X331_splice	LOF	No
MB-0521	Discovery	52.2	Not reported	Not reported	European	-0.00636255	-0.00368089	pos	pos	neg		post	ILC	2	2		No			No
MB-0522	Discovery	54.08	Not reported	Not reported	European	-0.0058217	-0.00481021	neg	neg	pos		post	DCIS	0			Yes	p.Arg248Trp	GOF	No
MB-0524	Discovery	40.65	Not reported	Not reported	European	-0.00611373	-0.00433138	pos	neg	neg		pre	IDC	2	3		Yes	p.Cys275Tyr	GOF	No
MB-0525	Discovery	48.47	Not reported	Not reported	European	-0.00599118	-0.00325172	neg	neg	neg		pre	IDC	2	3		Yes	p.Arg110Pro	LOF	No
MB-0526	Discovery	72.18	Not reported	Not reported	European	-0.00621778	-0.00238236	neg	pos	neg		post	IDC		3		No			No
MB-0527	Discovery	73.22	Not reported	Not reported	European	-0.00604009	-0.00347085	pos	pos	neg		post	IDC	2	2		No			No
MB-0528	Discovery	53.64	Not reported	Not reported	European	-0.00631869	-0.00331292	pos	neg	neg		post	IDC	2	3		Yes	p.Gln104X	LOF	No
MB-0529	Discovery	67.46	Not reported	Not reported	European	-0.00584385	-0.00387703	pos	pos	neg		post	IDC	4	2		No			No
MB-0531	Discovery	60.12	Not reported	Not reported	European	-0.00633023	-0.00354117	neg	pos	neg		post	IDC	1	3		No			No
MB-0532	Discovery	59.07	Not reported	Not reported	European	-0.00469184	-0.00270478	neg	pos	neg		post	IDC	2	3		No			Yes	Yes	No	No	Yes	p.His1047Arg
MB-0534	Discovery	51.56	Not reported	Not reported	European	-0.00519693	-0.00220025	pos	pos	neg		post	IDC	2	3		No			Yes	No	No	No	No	p.Asn345Lys
MB-0535	Discovery	46.66	Not reported	Not reported	European	-0.00645063	-0.00237809	pos	pos	neg		pre	IDC	1	2		No			No
MB-0536	Discovery	67.88	Not reported	Not reported	European	-0.00673111	-0.00270803	pos	neg	neg		post	IDC	1	3		Yes	p.His179Arg	GOF	No
MB-0537	Discovery	59.8	Not reported	Not reported	European	-0.00595348	-0.00327522	pos	neg	neg		post	IDC	2	1		No			Yes	No	No	No	No	p.Cys420Arg
MB-0538	Discovery	61.89	Not reported	Not reported	European	-0.00620148	-0.0027974	pos	pos	neg		post	IDC	2	3		No			No
MB-0539	Discovery	64.21	Not reported	Not reported	European	-0.00532696	-0.00610385		neg	pos		post	DCIS	0			No			No
MB-0540	Discovery	66.11	Not reported	Not reported	European	-0.00716788	-0.00248223	pos	neg	neg		post	IDC	1	1		No			No
MB-0541	Discovery	38.86	Not reported	Not reported	European	-0.0059941	-0.00356926	pos	neg	neg		pre	IDC	1	3		No			No
MB-0542	Discovery	39.3	Not reported	Not reported	European	-0.00306234	0.000617058	pos	pos	neg		pre	IDC	2	3		No			No
MB-0543	Discovery	45.9	Not reported	Not reported	European	-0.0068353	-0.00170227	pos	neg	neg		pre	IDC	2	3		No			No
MB-0544	Discovery	74.46	Not reported	Not reported	European	-0.00594712	-0.00130799	pos	pos	neg		post	IDC+ILC	3	3		No			No
MB-0545	Discovery	83.92	Not reported	Not reported	European	-0.00811626	-0.00570143	pos	neg	neg		post	IDC	2	3		Yes	p.Cys242Ser	unknown	No
MB-0546	Discovery	51.45	Not reported	Not reported	European	-0.00612552	-0.00431506	pos	neg	neg		post	IDC	2	2		No			No
MB-0547	Discovery		Not reported	Not reported	European	-0.00602489	-0.00318747										No			Yes	Yes	Yes	No	No	p.Glu542Lys
MB-0549	Discovery	76.84	Not reported	Not reported	European	-0.00603862	-0.00200872	pos	neg	pos		post	IDC	2	3		No			No
MB-0550	Discovery	60.12	Not reported	Not reported	European	-0.00668898	-0.00287584	pos	neg	neg		post	IDC		2		No			Yes	Yes	No	No	Yes	p.His1047Arg
MB-0551	Discovery	76.32	Not reported	Not reported	European	-0.00527069	-0.00131899	pos	pos	neg		post	IDC+ILC	2	2		No			Yes	No	No	No	No	p.Gln546Arg
MB-0552	Discovery	61.53	Not reported	Not reported	European	-0.00719626	-0.00486969	pos	neg	pos		post	IDC	2	3		No			Yes	Yes	No	Yes	No	p.Glu545Lys
MB-0553	Discovery	86.99	Not reported	Not reported	European	-0.00486956	-0.00108958	pos	neg	pos		post	IDC	2	2		No			No
MB-0554	Discovery	82.35	Not reported	Not reported	European	-0.0069158	-0.00509997	pos	pos	neg		post	IDC	1			No			Yes	Yes	No	No	Yes	p.His1047Arg	p.His1048Arg	p.Asp1029His
MB-0558	Discovery	69.88	Not reported	Not reported	European	-0.00616697	-0.00194638	neg	neg	neg		post	IDC	2	3		No			No
MB-0559	Discovery	47.71	Not reported	Not reported	European	-0.00613134	-0.00580455	pos	pos	neg		pre	IDC	2	3		No			No
MB-0564	Discovery	48.39	Not reported	Not reported	European	-0.00573074	-0.00151967	neg	neg	pos		pre	IDC	1	3		No			No
MB-0568	Discovery	61.28	Not reported	Not reported	European	-0.0058719	-0.00181419	pos	pos	neg		post	IDC	2	2		No			Yes	Yes	No	No	Yes	p.His1047Arg
MB-0569	Discovery	74.96	Not reported	Not reported	European	-0.00485577	0.00149813	pos	pos	neg		post	IDC	2	3		No			No
MB-0570	Discovery	68.99	Not reported	Not reported	European	-0.00506328	-0.0022071	pos	pos	neg		post	IDC	2	3		Yes	p.Gln192X	LOF	No
MB-0571	Discovery	61.79	Not reported	Not reported	European	-0.00574693	-0.00291445	pos	pos	neg		post	IDC	1	1		No			Yes	No	No	No	No	p.Asn345Lys	p.Asn1044Lys
MB-0573	Discovery	76.22	Not reported	Not reported	European	-0.0054836	-0.00334451	pos	pos	neg		post	OTHER	0	2		No			No
MB-0574	Discovery	71.21	Not reported	Not reported	European	-0.0064245	-0.00215639	pos	pos	neg		post	IDC	2	3		Yes	p.Tyr236Cys	LOF	Yes	Yes	No	Yes	No	p.Glu545Lys
MB-0575	Discovery	48.1	Not reported	Not reported	European	-0.00634649	-0.00208109	pos	pos	neg		pre	IDC+ILC	3	2		No			No
MB-0576	Discovery	68.47	Not reported	Not reported	European	-0.00635593	-0.00102237	pos	pos	neg		post	IDC	2	3		No			Yes	No	No	No	No	p.Asn345Lys
MB-0577	Discovery	51.42	Not reported	Not reported	European	-0.00601935	-0.00284094	pos	neg	neg		post	IDC-MUC	1	2		No			No
MB-0578	Discovery	59.64	Not reported	Not reported	European	-0.00577983	-0.00270458	pos	pos	neg		post	ILC	2	2		No			Yes	Yes	No	Yes	No	p.Glu545Lys	p.Met1043Val
MB-0579	Discovery	70.53	Not reported	Not reported	European	-0.00605323	-0.0027825	pos	neg	neg		post	IDC	2	2		No			Yes	No	No	No	No	p.Pro449Thr
MB-0580	Discovery	33.8	Not reported	Not reported	European	-0.00570722	-0.00140595	pos	pos	neg		pre	IDC	2	3		Yes	p.His214LeufsX33	LOF	Yes	No	No	No	No	p.Cys420Arg
MB-0581	Discovery	96.29	Not reported	Not reported	European	-0.00668659	-0.00236868	neg	neg	neg		post	IDC	2	3		Yes	p.Leu194Arg	GOF	Yes	Yes	No	No	Yes	p.His1047Arg
MB-0582	Discovery	84.76	Not reported	Not reported	European	-0.00624044	-0.00351805	neg	neg	neg		post	IDC	2	3		Yes	p.Pro151His	LOF	No
MB-0583	Discovery	75.67	Not reported	Not reported	European	-0.00696861	-0.00210427	pos	pos	neg		post	IDC	2	2		No			Yes	Yes	No	No	Yes	p.His1047Arg
MB-0584	Discovery	41.31	Not reported	Not reported	European	-0.00564236	-0.00213176	pos	pos	neg		pre	IDC	1	3		No			No
MB-0585	Discovery	76.72	Not reported	Not reported	European	-0.00535509	-0.00114885	pos	neg	neg		post	IDC	2	3		Yes	p.Arg175His	GOF	No
MB-0586	Discovery	77.99	Not reported	Not reported	European	-0.00536309	-0.00219239	pos	neg	neg		post	IDC+ILC	3	2		No			No
MB-0587	Discovery	50.41	Not reported	Not reported	European	-0.00718596	-0.00262639	pos	pos	neg		post	IDC+ILC	2	2		Yes	p.Arg196X	LOF	No
MB-0588	Discovery	76.35	Not reported	Not reported	European	-0.00597515	-0.00323571	neg	neg	neg		post	IDC	2	2		No			Yes	Yes	No	No	Yes	p.His1047Arg
MB-0589	Discovery	59.96	Not reported	Not reported	European	-0.00429883	8.65356e-05	pos	neg	pos		post	IDC	4	2		No			No
MB-0590	Discovery	60.27	Not reported	Not reported	European	-0.00594593	-0.00295006	pos	pos	neg		post	IDC	2	3		No			No
MB-0591	Discovery	84	Not reported	Not reported	European	-0.00667997	-0.0043934	pos	neg	neg		post	IDC	1	3		No			Yes	No	No	No	No	p.Glu110del
MB-0592	Discovery	74.94	Not reported	Not reported	European	-0.00658672	-0.00513686	pos	pos	neg		post	OTHER INVASIVE	0			No			No
MB-0593	Discovery	62.34	Not reported	Not reported	European	-0.006518	-0.00208891	neg	neg	pos		post	ILC	3	2		No			No
MB-0594	Discovery	77.96	Not reported	Not reported	European	-0.00645633	-0.00286823	pos	neg	neg		post	IDC	3	3		No			Yes	Yes	No	No	Yes	p.His1047Leu
MB-0596	Discovery	77.48	Not reported	Not reported	European	-0.00631904	-0.00246883	pos	pos	neg		post	IDC+ILC	1	2		No			Yes	Yes	No	No	Yes	p.His1047Arg
MB-0597	Discovery	64.55	Not reported	Not reported	European	-0.00709353	-0.0042217	pos	pos	neg		post	IDC	2	2		No			Yes	Yes	No	No	Yes	p.His1047Arg
MB-0598	Discovery	77.48	Not reported	Not reported	European	-0.00671702	-0.00383238	pos	pos	neg		post	IDC	2	2		No			Yes	No	No	No	No	p.Val105del	p.Lys148Asn
MB-0599	Discovery	46.85	Not reported	Not reported	European	-0.00656568	-0.00165505	pos	neg	neg		pre	IDC	2	2		No			No
MB-0600	Discovery	70.5	Not reported	Not reported	European	-0.00670564	-0.00193055	pos	neg	neg		post	OTHER	2	3		No			No
MB-0601	Discovery	32.99	Not reported	Not reported	European	-0.00638438	-0.00247265	pos	neg	neg		pre	IDC	2	3		Yes	p.Tyr126Cys	GOF	No
MB-0603	Discovery	79.52	Not reported	Not reported	European	-0.00664337	-0.00193882	pos	pos	neg		post	IDC	2	2		No			Yes	No	No	No	No	p.Ala1066CysfsX7
MB-0605	Discovery	58.08	Not reported	Not reported	European	-0.00674522	-0.00234837	pos	pos	neg		post	IDC+ILC	1	2		No			Yes	No	No	No	No	p.Asn345Lys
MB-0606	Discovery	83.19	Not reported	Not reported	European	-0.00624397	-0.0033633	pos	neg	neg		post	IDC-MUC	1	2		No			No
MB-0607	Discovery	53.1	Not reported	Not reported	European	-0.00782536	-0.00191768	pos	pos	neg		post	IDC	2	3		Yes	p.Glu285Lys	LOF	Yes	Yes	No	No	Yes	p.His1047Leu
MB-0608	Discovery	76.81	Not reported	Not reported	European	-0.00653612	-0.0032679	neg	neg	neg		post	IDC-MED	2	3		Yes	p.Arg175His	GOF	No
MB-0609	Validaton	51.15	Not reported	Not reported	European	-0.148912	0.890342	pos	neg	neg		post	IDC	2	2		Yes	p.Arg249Ser	GOF	No
MB-0610	Discovery	71.3	Not reported	Not reported	European	-0.00495061	-0.00173676	pos	neg	neg		post	IDC	2	2		No			No
MB-0611	Discovery	75.65	Not reported	Not reported	European	-0.00621654	-0.00210613	pos	pos	neg		post	IDC	2	3		Yes	p.Arg273Cys	GOF	Yes	No	No	No	No	p.Gln546Arg
MB-0613	Discovery	60.2	Not reported	Not reported	European	-0.00693203	-0.00342879	neg	neg	neg		post	IDC-MED	3	2		Yes	p.Glu287X	LOF	Yes	No	No	No	No	p.Cys420Arg
MB-0614	Discovery	48.99	Not reported	Not reported	European	-0.00559996	-0.00136241	pos	pos	neg		pre	IDC	2	3		No			No
MB-0615	Discovery	38.75	Not reported	Not reported	European	-0.00668957	-0.00318241	neg	neg	pos		pre	IDC		2		Yes	p.Tyr234Cys	LOF	No
MB-0616	Discovery	75.98	Not reported	Not reported	European	-0.00694299	-0.00481136	pos	neg	neg		post	IDC+ILC	2	3		No			No
MB-0617	Discovery	72.14	Not reported	Not reported	European	-0.00563751	-0.00089289	pos	neg	neg		post	IDC-MUC	2	1		No			No
MB-0618	Discovery	63.86	Not reported	Not reported	European	-0.00628659	-0.00103945	pos	pos	neg		post	IDC	1	2		No			Yes	Yes	Yes	No	No	p.Glu542Lys
MB-0619	Discovery	38.9	Not reported	Not reported	European	-0.00532423	-0.00323422	pos	neg	neg		pre	IDC-MUC	2	3		No			No
MB-0620	Discovery	62.97	Not reported	Not reported	European	-0.00522823	-0.00236872	pos	neg	neg		post	OTHER INVASIVE	2	3		No			No
MB-0621	Discovery	70.04	Not reported	Not reported	European	-0.00491609	-0.0018647	pos	pos	neg		post	ILC	2	2		No			Yes	Yes	No	Yes	No	p.Glu545Gly
MB-0623	Discovery	66.52	Not reported	Not reported	European	-0.00690348	-0.0034221	pos	pos	neg		post	IDC	1	2		No			Yes	Yes	No	No	Yes	p.His1047Arg	p.Thr727Lys
MB-0624	Discovery	64.28	Not reported	Not reported	European	-0.00642489	-0.00256231	pos	neg	neg		post	IDC	2	2		No			Yes	Yes	No	No	Yes	p.His1047Arg
MB-0626	Discovery	61.11	Not reported	Not reported	European	-0.00762535	-0.00338506	pos	neg	neg		post	IDC	2	3		Yes	p.Phe134Leu	LOF	No
MB-0627	Discovery	54.1	Not reported	Not reported	European	-0.00552066	-0.00151604	neg	neg	neg		post	IDC		3		Yes	p.Arg280Thr	GOF	Yes	Yes	No	No	Yes	p.His1047Leu
MB-0628	Discovery	63.98	Not reported	Not reported	European	-0.00663695	-0.00333194	pos	neg	neg		post	IDC	1	2		No			No
MB-0630	Discovery	38.35	Not reported	Not reported	European	-0.0060743	-0.00307579	pos	pos	pos		pre	IDC	1	3		No			No
MB-0631	Discovery	84.41	Not reported	Not reported	European	-0.00776178	-0.00241921	pos	pos	neg		post	IDC	2	2		No			Yes	Yes	No	Yes	No	p.Glu545Ala
MB-0632	Discovery	51.92	Not reported	Not reported	European	-0.00499695	-0.00262104	pos	neg	neg		post	IDC	1	2		No			Yes	Yes	No	No	Yes	p.His1047Arg	p.Glu80Lys
MB-0634	Discovery	55.99	Not reported	Not reported	European	-0.00563546	-0.002503	pos	neg	neg		post	ILC		2		No			No
MB-0635	Discovery	76.5	Not reported	Not reported	European	-0.00581963	-0.00294983	pos	neg	neg		post	IDC	1	3		No			No
MB-0636	Discovery	26.36	Not reported	Not reported	European	-0.00691356	-0.00364815	pos	pos	neg		pre	IDC	1	3		Yes	p.Arg273His	GOF	No
MB-0637	Discovery	75.71	Not reported	Not reported	European	-0.00560246	-0.0038675	pos	pos	neg		post	IDC	2	3		Yes	p.Val272Gly	unknown	No
MB-0638	Discovery	66.95	Not reported	Not reported	European	-0.00664789	-0.00421618	pos	neg	neg		post	IDC	2	2		No			Yes	Yes	Yes	No	No	p.Glu542Lys
MB-0639	Discovery	50.39	Not reported	Not reported	European	-0.0062845	-0.00242637	neg	neg	neg		post	IDC	1	3		Yes	p.Arg248Gln	GOF	No
MB-0640	Discovery	66.09	Not reported	Not reported	European	-0.00622606	-0.00153743	pos	pos	neg		post	IDC	1	2		No			Yes	Yes	No	No	Yes	p.His1047Arg
MB-0641	Discovery	56.34	Not reported	Not reported	European	-0.00579099	-0.00166929	pos	neg	neg		post	IDC	2	2		No			No
MB-0642	Discovery	79.12	Not reported	Not reported	European	-0.00559717	-0.00289747	pos	pos	neg		post	IDC	1	1		No			Yes	No	No	No	No	p.Cys420Arg
MB-0643	Discovery	73.46	Not reported	Not reported	European	-0.00730166	-0.00315068	pos	neg	pos		post	IDC	3	3		Yes	p.Thr304AsnfsX42	LOF	No
MB-0644	Discovery	71.06	Not reported	Not reported	European	-0.00482873	-0.000486548	pos	pos	neg		post	IDC	3	2		No			Yes	Yes	No	No	Yes	p.His1047Arg
MB-0646	Discovery	67.06	Not reported	Not reported	European	-0.00611992	-0.00292049	pos	neg	neg		post	IDC+ILC	2	2		No			Yes	Yes	No	Yes	No	p.Glu545Lys
MB-0649	Discovery	60.62	Not reported	Not reported	European	-0.00574596	-0.00364835	pos	pos	neg		post	IDC	2	1		No			Yes	Yes	No	Yes	No	p.Glu545Lys
MB-0650	Validaton	79.48	Not reported	Not reported	Asian	0.293414	-0.00237582	pos	neg	neg		post	IDC	2	2		No			No
MB-0652	Discovery	85.12	Not reported	Not reported	European	-0.00675398	-0.00346515	pos	pos	pos		post	IDC	2	3		Yes	p.Arg248Gln/Arg175His	GOF/GOF	Yes	No	No	No	No	p.Glu726Lys
MB-0653	Discovery	69.95	Not reported	Not reported	European	-0.00538216	-0.000214649	pos	neg	neg		post	IDC+ILC	2	3		Yes	p.Glu285Lys	LOF	Yes	Yes	No	No	Yes	p.His1047Leu	p.Glu385Lys
MB-0654	Discovery	82.5	Not reported	Not reported	European	-0.0048792	0.000844443	pos	pos	neg		post	IDC	2	1		No			Yes	Yes	No	No	Yes	p.His1047Leu
MB-0655	Validaton	69.73	Not reported	Not reported	African	0.96381	0.981692	pos	pos	neg		post	OTHER INVASIVE	1			No			Yes	Yes	No	No	Yes	p.His1047Leu
MB-0656	Discovery	35.9	Not reported	Not reported	European	-0.00620636	-0.000841597	neg	neg	pos		pre	IDC	3	3		Yes	p.Val216Leu	unknown	No
MB-0657	Discovery	58.65	Not reported	Not reported	European	-0.00538659	-0.00313206	pos	neg	neg		post	ILC	2	2		No			Yes	Yes	No	No	Yes	p.His1047Arg
MB-0658	Discovery	60.89	Not reported	Not reported	European	-0.00766798	-0.00517094	neg	neg	neg		post	IDC	2	3		Yes	p.Arg248Gln	GOF	No
MB-0659	Discovery	82.87	Not reported	Not reported	European	-0.00665427	-0.00388802	neg	neg	neg		post	OTHER		2		No			No
MB-0660	Discovery	52.43	Not reported	Not reported	European	-0.00676924	-0.00466447	pos	neg	neg		post	IDC-MED	1	3		Yes	p.Cys141Tyr	LOF	No
MB-0661	Validaton	78.78	Not reported	Not reported	Admixed	-0.17491	0.927579	pos	pos	neg		post	IDC	1	2		No			No
MB-0662	Validaton	50.94	Not reported	Not reported	European	-0.194694	0.899628	pos	pos	pos		post	IDC	1	3		Yes	p.Asp281Gly	GOF	No
MB-0663	Validaton	57.76	Not reported	Not reported	European	0.0153097	0.714292	neg	neg	pos		post	IDC	1	3		Yes	p.Cys238X	LOF	No
MB-0664	Discovery	78.27	Not reported	Not reported	European	-0.00600036	-0.00363185	neg	neg	neg		post	IDC	3	3		Yes	p.Glu271GlyfsX74	LOF	No
MB-0666	Discovery	61.31	Not reported	Not reported	European	-0.00614463	-0.00377792	pos	pos	neg		post	IDC	2	3		No			Yes	No	No	No	No	p.Cys420Arg
MB-0667	Discovery	76.24	Not reported	Not reported	European	-0.00515369	-0.00275346	pos	pos	pos	no	post	IDC	2	3		No			No
MB-0869	Discovery	58.83	Not reported	Not reported	European	-0.00710142	-0.00310768	neg	neg	neg		post	IDC	2	3		Yes	p.Arg213X	LOF	No
MB-0872	Discovery	82.34	Not reported	Not reported	European	-0.00551766	-0.00340432	pos	pos	neg		post	IDC	2	2		No			Yes	Yes	No	No	Yes	p.His1047Arg
MB-0874	Discovery	59.22	Not reported	Not reported	European	-0.00707419	-0.00280923	neg	neg	neg		post	IDC	2	3		Yes	p.Arg280Thr	GOF	No
MB-0876	Discovery	54.85	Not reported	Not reported	European	-0.00643243	-0.00227512		neg	neg		post	DCIS	0			No			No
MB-0877	Discovery	79.41	Not reported	Not reported	European	-0.0066237	-0.00346307	pos	pos	neg		post	IDC	2	3		Yes	p.Arg248Gln	GOF	Yes	No	No	No	No	p.Asn345Lys
MB-0880	Discovery	73.64	Not reported	Not reported	European	-0.00551382	-0.00279676	pos	pos	neg		post	IDC	2	1		No			Yes	No	No	No	No	p.Asn345Lys
MB-0882	Discovery	73.39	Not reported	Not reported	European	-0.00586011	-0.0026788	pos	pos	neg		post	IDC+ILC	2	3		Yes	p.Arg213X	LOF	No
MB-0884	Discovery	56.47	Not reported	Not reported	European	-0.00575583	-0.00459618	pos	neg	neg		post	IDC	2	3		Yes	p.Val218HisfsX5	LOF	Yes	Yes	No	No	Yes	p.His1047Arg
MB-0885	Validaton	52.21	Not reported	Not reported	European	-0.18806	0.906905		neg	neg		post	PHYL				No			No
MB-0891	Discovery	83.68	Not reported	Not reported	European	-0.00713538	-0.00494944	pos	neg	neg		post	IDC-TUB	2	1		No			Yes	Yes	No	No	Yes	p.His1047Arg	p.Lys111Glu
MB-0893	Discovery	57.41	Not reported	Not reported	European	-0.005676	-0.00132276	pos	neg	neg		post	IDC	2	3		No			No
MB-0895	Discovery	79.61	Not reported	Not reported	European	-0.00657278	-0.00334622	pos	pos	pos		post	IDC	2	3		Yes	p.Gly244Ser	LOF	No
MB-0897	Validaton	41.32	Not reported	Not reported	Asian	0.242298	0.154314		pos	neg		pre	IDC+ILC	2	2		No			Yes	Yes	Yes	No	No	p.Glu542Lys	p.Glu726Lys
MB-0899	Discovery	50.62	Not reported	Not reported	European	-0.00713269	-0.00503878	pos	pos	neg		post	IDC	2	2		No			Yes	Yes	No	Yes	No	p.Glu545Lys
MB-0901	Discovery	68.19	Not reported	Not reported	European	-0.00618808	-0.00194429	neg	neg	neg		post	IDC	2	3		Yes	p.Asn131CysfsX27	LOF	No
MB-0904	Discovery	83.01	Not reported	Not reported	European	-0.00580698	-0.0040331	pos	pos	neg		post	IDC	2	2		No			Yes	Yes	Yes	No	No	p.Glu542Lys	p.Thr727Lys
MB-0906	Discovery	70.6	Not reported	Not reported	European	-0.00613868	-0.00299351	neg	neg	neg		post	IDC	2	3		Yes	p.Leu111Pro	LOF	Yes	Yes	No	No	Yes	p.His1047Arg	p.Gly118Asp
MB-0907	Discovery	72.14	Not reported	Not reported	European	-0.006616	-0.00510324		neg	pos		post	DCIS	1			No			No
MB-2513	Discovery	57.96	Not reported	Not reported	European	-0.00538542	-0.00327108	neg	neg	pos		post	IDC	1	2		Yes	p.Leu344Arg	LOF	Yes	Yes	No	Yes	No	p.Glu545Gly
MB-2517	Discovery	60.29	Not reported	Not reported	European	-0.00535447	-0.00398248	neg	neg	pos		post	IDC	1	3		Yes	p.Leu111Pro	LOF	Yes	No	No	No	No	p.Met1043Ile
MB-2536	Discovery	54.11	Not reported	Not reported	European	-0.00576074	-0.00195447	pos	neg	neg		post	IDC-TUB	1	1		No			Yes	Yes	No	No	Yes	p.His1047Arg
MB-2556	Discovery	62.59	Not reported	Not reported	European	-0.00610357	-0.00285796	pos	neg	neg		post	ILC	2	2		No			No
MB-2564	Discovery	52.98	Not reported	Not reported	European	-0.00619122	-0.00321281	pos	pos	neg		post	IDC-TUB	1	1		No			Yes	Yes	No	Yes	No	p.Glu545Lys
MB-2610	Discovery	58.99	Not reported	Not reported	European	-0.00604983	-0.00318188	pos	pos	neg		post	IDC-TUB	2	1		No			Yes	Yes	No	No	Yes	p.His1047Arg
MB-2613	Discovery	59.63	Not reported	Not reported	European	-0.00519378	-0.00488774	pos	pos	neg		post	IDC	1	3		No			No
MB-2614	Discovery	43.72	Not reported	Not reported	European	-0.00556375	-0.00270218	neg	pos	neg		pre	IDC-TUB	3	1		No			Yes	Yes	No	No	Yes	p.His1047Arg
MB-2616	Discovery	65.07	Not reported	Not reported	European	-0.00747959	-0.00311132	pos	pos	neg		post	IDC+ILC	1	2		Yes	p.Arg248Trp	GOF	No
MB-2617	Discovery	63.3	Not reported	Not reported	European	-0.0056941	-0.00155682	pos	neg	neg		post	IDC	1	3		Yes	p.His179Arg	GOF	Yes	Yes	No	No	Yes	p.His1047Arg	p.Pro471Leu
MB-2618	Discovery	66.22	Not reported	Not reported	European	-0.000558822	0.00322267	pos	pos	neg		post	IDC	1	2		No			No
MB-2624	Discovery	53.53	Not reported	Not reported	European	-0.00710984	-0.00387232	pos	pos	neg		post	IDC-TUB	2	1		No			Yes	Yes	No	Yes	No	p.Glu545Lys
MB-2626	Discovery	62.54	Not reported	Not reported	European	-0.0064298	-0.00352753	pos	pos	pos		post	IDC	1	3		No			No
MB-2629	Discovery	61.22	Not reported	Not reported	European	-0.00683363	-0.00227225	pos	neg	neg		post	IDC	2	3		No			No
MB-2632	Discovery	36.52	Not reported	Not reported	European	-0.0055107	-0.00442646	neg	neg	pos		pre	IDC	2	3		Yes	p.Gly199Val	GOF	No
MB-2634	Discovery	70.69	Not reported	Not reported	European	-0.00708528	-0.00315349	pos	pos	neg		post	IDC	1	3		No			No
MB-2642	Discovery	30.67	Not reported	Not reported	European	-0.00575693	0.000196858	neg	pos	neg		pre	IDC	2	3		No			No
MB-2643	Discovery	34.2	Not reported	Not reported	European	-0.00569743	-0.00123146		neg	neg		pre	IDC	1	2		No			No
MB-2645	Discovery	69.45	Not reported	Not reported	European	-0.00666927	-0.00280617	pos	neg	neg		post	IDC	3	3		Yes	p.Arg175His	GOF	No
MB-2669	Discovery	62.56	Not reported	Not reported	European	-0.00587667	-0.00246678	pos	neg	neg		post	IDC-TUB	1	2		No			No
MB-2686	Discovery	68.76	Not reported	Not reported	European	-0.00571399	-0.00126254	pos	neg	neg		post	IDC	2	3		No			No
MB-2705	Discovery	61.78	Not reported	Not reported	European	-0.00654665	-0.00352214	pos	neg	neg		post	IDC-TUB	1	2		No			Yes	Yes	No	Yes	No	p.Glu545Lys
MB-2708	Discovery	66.36	Not reported	Not reported	European	-0.00709864	-0.00181256	pos	pos	neg		post	IDC-TUB	1	2		Yes	p.Thr155Asn	unknown	No
MB-2711	Discovery	48.07	Not reported	Not reported	European	-0.00726372	-0.00175228	pos	pos	neg		pre	IDC	1	2		No			No
MB-2712	Validaton	54.59	Not reported	Not reported	European	-0.186928	0.915594	pos	pos	neg		post	IDC+ILC	2	1		No			Yes	Yes	No	No	Yes	p.His1047Arg
MB-2718	Discovery	47.94	Not reported	Not reported	European	-0.00584329	-0.00161129	neg	neg	neg		pre	IDC-TUB	2	2		Yes	p.Arg342X	LOF	No
MB-2721	Discovery	44.82	Not reported	Not reported	European	-0.00575087	-0.00328674	neg	pos	neg		pre	IDC-TUB	1	1		No			Yes	Yes	No	No	Yes	p.His1047Leu
MB-2724	Discovery	60.59	Not reported	Not reported	European	-0.00725104	-0.00325963	neg	neg	neg		post	IDC	1	3		No			No
MB-2725	Discovery	44.88	Not reported	Not reported	European	-0.00510905	-0.00467028	pos	pos	neg		pre	IDC	2	1		No			No
MB-2728	Discovery	28.62	Not reported	Not reported	European	-0.00676664	-0.0024335	neg	pos	neg		pre	IDC	3	3		No			Yes	No	No	No	No	p.Asn345Lys
MB-2730	Discovery	61.99	Not reported	Not reported	European	-0.00582571	-0.00292473	pos	neg	neg		post	IDC	3	3		No			No
MB-2735	Validaton	49.94	Not reported	Not reported	European	0.044864	0.67046	neg	neg	neg		pre	IDC	2	3		No			Yes	No	No	No	No	p.Lys111Glu
MB-2742	Discovery	48.25	Not reported	Not reported	European	-0.00653051	-0.00291238	neg	neg	pos		pre	IDC	2	3		Yes	p.Leu111Pro	LOF	Yes	Yes	No	No	Yes	p.His1047Arg
MB-2744	Discovery	45.57	Not reported	Not reported	European	-0.0050989	-0.00334919	pos	pos	neg		pre	ILC	1	2		No			Yes	No	No	No	No	p.Cys420Arg
MB-2745	Discovery	46.85	Not reported	Not reported	European	-0.00666385	-0.00532948	pos	pos	neg		pre	IDC+ILC	2	2		No			Yes	Yes	No	No	Yes	p.His1047Arg
MB-2747	Discovery	68.23	Not reported	Not reported	European	-0.00595032	-0.00200329	pos	pos	neg		post	IDC-TUB	1	1		No			No
MB-2749	Discovery	60.13	Not reported	Not reported	European	-0.00517949	-0.00179242	pos	pos	neg		post	IDC-TUB	1	1		No			Yes	Yes	Yes	No	No	p.Glu542Lys
MB-2750	Discovery	47.48	Not reported	Not reported	European	-0.00662627	-0.00383961	pos	neg	neg		pre	IDC+ILC	1	1		No			No
MB-2752	Discovery	51.36	Not reported	Not reported	European	-0.00489361	-0.00424958	pos	pos	neg		post	IDC+ILC	1	2		No			No
MB-2753	Discovery	30.95	Not reported	Not reported	European	-0.00696623	-0.00391547	neg	neg	neg		pre	IDC	2	3		Yes	p.Lys139AsnfsX9	LOF	No
MB-2754	Discovery	66.11	Not reported	Not reported	European	-0.00559029	-0.00176358	neg	neg	neg		post	ILC	1	2		No			No
MB-2758	Discovery	38.16	Not reported	Not reported	European	-0.00609298	-0.00314458	neg	neg	pos		pre	IDC	3	3		Yes	p.Val197Glu	unknown	Yes	Yes	No	No	Yes	p.His1047Arg
MB-2760	Discovery	63.1	Not reported	Not reported	European	-0.00535518	-0.0033473	pos	pos	neg		post	IDC	2	2		No			Yes	Yes	No	Yes	No	p.Glu545Lys
MB-2763	Discovery	70.32	Not reported	Not reported	European	-0.00646067	-0.00124614	pos	pos	neg		post	MIXED NST AND A SPECIAL TYPE	1	2		No			Yes	No	No	No	No	p.Asn345Lys
MB-2764	Discovery	57.48	Not reported	Not reported	European	-0.00606588	-0.00263678	pos	neg	neg		post	IDC	2	2		No			No
MB-2765	Discovery	65.79	Not reported	Not reported	European	-0.00641951	-0.00200724	pos	pos	neg		post	IDC	1	3		No			Yes	Yes	No	No	Yes	p.His1047Leu
MB-2767	Discovery	53.11	Not reported	Not reported	European	-0.00615263	-0.00235388	pos	pos	neg		post	IDC	2	3		No			No
MB-2769	Discovery	59.9	Not reported	Not reported	European	-0.00467255	-0.00362531	pos	pos	neg		post	ILC	1	2		No			No
MB-2770	Validaton	60.32	Not reported	Not reported	European	-0.0301718	0.698079	pos	pos	neg		post	ILC	3	2		No			No
MB-2771	Discovery	56.79	Not reported	Not reported	European	-0.00752059	-0.00238843	pos	neg	neg		post	IDC	1	3		Yes	p.Leu111PhefsX40	LOF	No
MB-2772	Discovery	54.4	Not reported	Not reported	European	-0.00579559	-0.00306629	pos	pos	neg		post	IDC	1	3		No			No
MB-2774	Discovery	66.06	Not reported	Not reported	European	-0.00562433	-0.00163053	pos	pos	neg		post	IDC-TUB	3	2		No			Yes	No	No	No	No	p.Asn345Lys
MB-2778	Discovery	62.76	Not reported	Not reported	European	-0.00725733	-0.00433519	pos	pos	neg		post	IDC-TUB	2	2		No			No
MB-2779	Discovery	36.8	Not reported	Not reported	European	-0.00567418	-0.00310086	pos	pos	neg		pre	ILC	1	2		Yes	p.Gly245Cys	GOF	Yes	Yes	No	Yes	No	p.Glu545Lys
MB-2781	Discovery	64.32	Not reported	Not reported	European	-0.00717367	-0.00125918	pos	pos	neg		post	ILC	2	2		No			No
MB-2786	Discovery	62.36	Not reported	Not reported	European	-0.006683	-0.00473366	pos	neg	pos		post	IDC	2	3		No			Yes	Yes	No	Yes	No	p.Glu545Lys
MB-2790	Discovery	47.03	Not reported	Not reported	European	-0.00755161	-0.00293733	pos	pos	neg		pre	IDC-TUB	1	2		No			Yes	No	No	No	No	p.Glu726Lys	p.P449_L452del
MB-2791	Discovery	40.79	Not reported	Not reported	European	-0.00630425	-0.00202444	pos	pos	neg		pre	IDC	1	2		No			Yes	No	No	No	No	p.Asn345Lys
MB-2792	Discovery	50.38	Not reported	Not reported	European	-0.00568748	-0.0031942	pos	pos	neg		post	IDC	2	2		No			No
MB-2793	Discovery	67.62	Not reported	Not reported	European	-0.00741871	-0.0024484	pos	pos	neg		post	IDC	1	2		No			Yes	Yes	No	Yes	No	p.Glu545Lys
MB-2795	Discovery	42.07	Not reported	Not reported	European	-0.00563696	-0.000827153	pos	neg	neg		pre	IDC	1	2		No			No
MB-2796	Discovery	57.94	Not reported	Not reported	European	-0.00604576	-0.00249064	pos	pos	neg		post	IDC+ILC	2	3		Yes	p.Tyr220Ser	LOF	Yes	No	No	No	No	p.Asn345Lys
MB-2797	Discovery	50.07	Not reported	Not reported	European	-0.00529047	-0.00327969	pos	pos	neg		post	IDC-TUB	1	1		No			No
MB-2801	Discovery	70.35	Not reported	Not reported	European	-0.00605703	-0.00326754	pos	pos	neg		post	IDC-TUB	2	2		Yes	p.Arg213X	LOF	No
MB-2803	Discovery	63.01	Not reported	Not reported	European	-0.00579833	-0.00405898	pos	neg	neg		post	IDC	1	2		No			Yes	No	No	No	No	p.Gly118Asp
MB-2814	Discovery	65.25	Not reported	Not reported	European	-0.00671747	-0.00361037	pos	pos	neg		post	IDC	1	2		No			No
MB-2815	Discovery	64.25	Not reported	Not reported	European	-0.00579107	-0.000841178	pos	pos	neg		post	IDC-TUB	1	1		No			Yes	Yes	No	No	Yes	p.His1047Arg
MB-2819	Discovery	61.95	Not reported	Not reported	European	-0.00551291	-1.91105e-05	pos	pos	neg		post	IDC-TUB	1	1		No			Yes	Yes	No	No	Yes	p.His1047Arg
MB-2820	Discovery	40.06	Not reported	Not reported	European	-0.00508517	-0.0022055	pos	pos	neg		pre	IDC	1	3		No			No
MB-2821	Discovery	57.39	Not reported	Not reported	European	-0.00670257	-0.00314346	neg	pos	neg		post	IDC-MED	1			No			No
MB-2823	Discovery	35.97	Not reported	Not reported	European	-0.00590597	-0.000920439	pos	pos	pos		pre	IDC	1	3		No			No
MB-2827	Discovery	36.5	Not reported	Not reported	European	-0.00704987	-0.00145208	neg	neg	neg		pre	IDC	2	3		Yes	p.X224_splice	LOF	No
MB-2833	Discovery	42.9	Not reported	Not reported	European	-0.00667008	-0.00409428	neg	neg	neg		pre	IDC	2	3		Yes	p.Arg175His	GOF	No
MB-2834	Discovery	56.85	Not reported	Not reported	European	-0.00651004	-0.00215648	pos	neg	neg		post	IDC	1	2		Yes	p.Ile232Thr	unknown	No
MB-2835	Discovery	59.84	Not reported	Not reported	European	-0.0063372	-0.00427634	pos	pos	neg		post	IDC	1	3		No			Yes	No	No	No	No	p.Asn345Lys
MB-2838	Discovery	67.12	Not reported	Not reported	European	-0.00615911	-0.00252362	pos	pos	neg		post	IDC+ILC	1	2		No			Yes	Yes	No	No	Yes	p.His1047Arg
MB-2840	Discovery	60.48	Not reported	Not reported	European	-0.00685174	-0.00373975	pos	neg	neg		post	ILC	1	2		No			Yes	No	No	No	No	p.Asn345Lys	p.Met1043Ile
MB-2842	Discovery	58.48	Not reported	Not reported	European	-0.00672095	-0.00431385	neg	neg	neg		post	IDC	2	3		Yes	p.Leu194Arg	GOF	No
MB-2843	Discovery	61.08	Not reported	Not reported	European	-0.00710261	-0.00251611	pos	neg	neg		post	IDC	1	2		Yes	p.Ser241Cys	LOF	No
MB-2844	Validaton	60.76	Not reported	Not reported	Asian	0.346144	-0.0166769	pos	neg	neg		post	IDC	1	3		Yes	p.Ile162delinsArgLeu/Ile162_Tyr163insCys/Ile162Met	LOF/LOF/unknown	Yes	Yes	No	No	Yes	p.His1047Arg
MB-2845	Discovery	55.8	Not reported	Not reported	European	-0.00561313	-0.000874268	pos	neg	neg		post	ILC	1	2		No			Yes	Yes	No	No	Yes	p.His1047Arg
MB-2846	Discovery	58.85	Not reported	Not reported	European	-0.00739144	-0.00281243	neg	neg	neg		post	IDC	1	2		Yes	p.Tyr234Asn	unknown	Yes	Yes	No	No	Yes	p.His1047Arg
MB-2847	Discovery	65.04	Not reported	Not reported	European	-0.00648199	-0.00558619	pos	neg	pos		post	IDC	3	3		Yes	p.X225_splice	LOF	No
MB-2848	Discovery	60.11	Not reported	Not reported	European	-0.00675274	-0.00263364	pos	pos	neg		post	IDC-TUB	2	2		No			No
MB-2849	Discovery	60.65	Not reported	Not reported	European	-0.00646537	-0.00211014	neg	neg	neg		post	IDC	1	3		Yes	p.Thr155ProfsX23	LOF	Yes	No	No	No	No	p.Asn1068LysfsX5
MB-2850	Discovery	31.48	Not reported	Not reported	European	-0.00628385	-0.00175689	neg	neg	neg		pre	IDC	3	3		No			No
MB-2851	Discovery	58.69	Not reported	Not reported	European	-0.00728196	-0.00444431	pos	pos	neg		post	IDC	1	3		Yes	p.Glu294X	LOF	No
MB-2853	Validaton	36.25	Not reported	Not reported	European	-0.0263791	0.700685	pos	neg	neg		pre	IDC-MUC	1	2		No			No
MB-2854	Discovery	61.53	Not reported	Not reported	European	-0.00622976	-0.00278104	pos	neg	neg		post	ILC	1	2		Yes	p.Phe134Leu	LOF	No
MB-2857	Discovery	45.3	Not reported	Not reported	European	-0.00551809	-0.00330376	neg	neg	neg		pre	IDC	2	3		Yes	p.Arg306X	LOF	Yes	No	No	No	No	p.Tyr1021HisfsX9
MB-2858	Discovery	63.94	Not reported	Not reported	European	-0.00592249	-0.0014484	pos	pos	neg		post	MIXED NST AND A SPECIAL TYPE	1	3		Yes	p.Arg267Pro	unknown	Yes	Yes	No	No	Yes	p.His1047Arg
MB-2863	Discovery	59.58	Not reported	Not reported	European	-0.00659868	-0.00482681	pos	neg	neg		post	MIXED NST AND A SPECIAL TYPE	2	1		No			No
MB-2867	Discovery	47.1	Not reported	Not reported	European	-0.00560781	-0.00337706	pos	pos	neg		pre	IDC-TUB	2	1		No			Yes	No	No	No	No	p.Pro447_Leu455del
MB-2895	Discovery	66.84	Not reported	Not reported	European	-0.00700172	-0.0020994	neg	neg	pos		post	IDC	1	3		Yes	p.Arg306X	LOF	Yes	Yes	No	No	Yes	p.His1047Arg
MB-2896	Discovery	68.18	Not reported	Not reported	European	-0.00534179	-0.00314968	pos	neg	neg		post	IDC-TUB	1	2		No			Yes	Yes	No	No	Yes	p.His1047Arg
MB-2900	Discovery	59.29	Not reported	Not reported	European	-0.00569075	-0.00326835	pos	pos	neg		post	ILC	3	2		Yes	p.Lys132Asn	GOF	No
MB-2901	Discovery	49.83	Not reported	Not reported	European	-0.00458463	-0.00308919	pos	pos	neg		pre	IDC	1	2		No			No
MB-2904	Discovery	34.83	Not reported	Not reported	European	-0.0056729	-0.00200063	neg	neg	neg		pre	IDC	2	3		Yes	p.Arg110LeufsX13	LOF	No
MB-2912	Discovery	59.6	Not reported	Not reported	European	-0.00687083	-0.00346494	neg	neg	neg		post	IDC	3	3		Yes	p.Val157ThrfsX26	LOF	No
MB-2916	Discovery	48.93	Not reported	Not reported	European	-0.00691943	-0.00362382	pos	pos	neg		pre	IDC-TUB	1	1		No			Yes	Yes	Yes	No	No	p.Glu542Lys
MB-2917	Discovery	33.9	Not reported	Not reported	European	-0.00628479	-0.00262348	neg	neg	neg		pre	IDC	2	3		Yes	p.X126_splice	LOF	No
MB-2919	Discovery	59.13	Not reported	Not reported	European	-0.00421607	-0.00207227	pos	pos	neg		post	IDC-MUC	1	1		No			No
MB-2922	Discovery	45.74	Not reported	Not reported	European	-0.00671663	-0.00297191	neg	neg	neg		pre	IDC	3	3		Yes	p.Pro152ArgfsX18	LOF	No
MB-2923	Discovery	37.01	Not reported	Not reported	European	-0.00550608	-0.00155515	neg	neg	pos		pre	IDC	3	3		No			Yes	No	No	No	No	p.Gln546His
MB-2927	Discovery	58.14	Not reported	Not reported	European	-0.00663594	-0.00310268	pos	pos	neg		post	IDC-TUB	1	1		No			Yes	Yes	No	No	Yes	p.His1047Arg
MB-2929	Discovery	53.31	Not reported	Not reported	European	-0.00726755	-0.00363567	neg	neg	neg		post	IDC	2	2		Yes	p.Arg181Cys	LOF	No
MB-2931	Discovery	46.9	Not reported	Not reported	European	-0.00586625	-0.00211139	pos	pos	neg		pre	IDC	1	2		Yes	p.His178ProfsX3	LOF	No
MB-2932	Discovery	63.1	Not reported	Not reported	European	-0.006916	-0.00361415	pos	pos	neg		post	IDC	1	3		No			No
MB-2933	Discovery	44.08	Not reported	Not reported	European	-0.00650178	-0.00393221	pos	pos	neg		pre	IDC-TUB	1	1		No			Yes	No	No	No	No	p.Asn345Lys
MB-2939	Discovery	70.19	Not reported	Not reported	European	-0.0076439	-0.00378115	pos	pos	pos		post	IDC	2	3		No			Yes	Yes	No	No	Yes	p.His1047Leu
MB-2944	Discovery	66.97	Not reported	Not reported	European	-0.00599505	-0.00188693	neg	pos	neg		post	IDC	1	3		Yes	p.Ser127Phe	unknown	Yes	No	No	No	No	p.Gln546Arg	p.Glu453Lys
MB-2947	Discovery	36.47	Not reported	Not reported	European	-0.00665915	-0.00340278	pos	pos	neg		pre	IDC	1	2		No			No
MB-2951	Discovery	39.07	Not reported	Not reported	European	-0.00674452	-0.00546377	pos	pos	neg		pre	IDC	1	2		No			No
MB-2952	Discovery	52.67	Not reported	Not reported	European	-0.00685962	-0.0014019	pos	pos	neg		post	IDC-TUB	1	1		No			Yes	Yes	No	No	Yes	p.His1047Arg
MB-2953	Discovery	43.08	Not reported	Not reported	European	-0.00711396	-0.00308293	pos	pos	neg		pre	IDC	1	2		Yes	p.Tyr234Cys	LOF	Yes	Yes	No	No	Yes	p.His1047Arg
MB-2954	Discovery	69.79	Not reported	Not reported	European	-0.0060581	-0.00124968	pos	pos	neg		post	IDC	2	2		No			No
MB-2957	Discovery	31.02	Not reported	Not reported	European	-0.00611575	-0.0035228	neg	neg	neg		pre	IDC	2	3		Yes	p.Ser241Cys	LOF	No
MB-2960	Discovery	69.67	Not reported	Not reported	European	-0.00607372	-0.00391408	pos	neg	neg		post	IDC	1	3		No			No
MB-2963	Discovery	53.99	Not reported	Not reported	European	-0.00692013	-0.00182474	pos	neg	neg		post	IDC-TUB	3	2		Yes	p.Arg267Gly	unknown	No
MB-2964	Discovery	69.48	Not reported	Not reported	European	-0.00694	-0.00277808	pos	neg	neg		post	IDC	3	3		Yes	p.Arg248Trp	GOF	Yes	Yes	No	Yes	No	p.Glu545Lys
MB-2966	Discovery	50.3	Not reported	Not reported	European	-0.00606419	-0.00366469	pos	pos	neg		post	IDC	2	3		No			No
MB-2969	Discovery	66.86	Not reported	Not reported	European	-0.00596648	-0.00144768	pos	pos	neg		post	IDC	1	2		No			Yes	Yes	Yes	No	No	p.Glu542Lys
MB-2970	Discovery	46.49	Not reported	Not reported	European	-0.00184522	-0.000507009	pos	pos	neg		pre	IDC+ILC	2	2		Yes	p.Cys124LeufsX25	LOF	Yes	Yes	Yes	No	No	p.Glu542Lys	p.Tyr1021His
MB-2971	Discovery	69.6	Not reported	Not reported	European	-0.00591758	-0.00306217	pos	pos	neg		post	IDC	2	2		No			No
MB-2977	Discovery	40.02	Not reported	Not reported	European	-0.00653025	-0.000806257	pos	pos	neg		pre	IDC-TUB	1	1		No			Yes	Yes	Yes	No	No	p.Glu542Lys
MB-2983	Discovery	56.26	Not reported	Not reported	European	-0.00761554	-0.00462584	pos	pos	pos		post	IDC-TUB	2	2		Yes	p.Tyr107X	LOF	No
MB-2984	Discovery	64.04	Not reported	Not reported	European	-0.00553756	-0.00462897	pos	neg	pos		post	IDC	1	3		Yes	p.Asn239Ser	unknown	No
MB-2990	Discovery	48.47	Not reported	Not reported	European	-0.00706356	-0.00260833	pos	pos	neg		pre	IDC-TUB	1	1		No			Yes	Yes	Yes	No	No	p.Glu542Lys
MB-2993	Discovery	63.65	Not reported	Not reported	European	-0.00535628	-0.00423938	neg	neg	neg		post	IDC	1	3		No			No
MB-2994	Discovery	46.7	Not reported	Not reported	European	-0.00625638	-0.00284551	pos	pos	pos		pre	IDC	2	3		No			No
MB-2996	Discovery	58.1	Not reported	Not reported	European	-0.00694275	-0.0038249	pos	pos	neg		post	IDC	1	3		No			No
MB-2999	Discovery	61.42	Not reported	Not reported	European	-0.00594594	-0.0015352	pos	neg	neg		post	IDC	1	3		No			No
MB-3001	Discovery	50.45	Not reported	Not reported	European	-0.00761541	-0.00297278	neg	neg	neg		post	IDC	2	3		Yes	p.Arg273His	GOF	No
MB-3002	Discovery	62.32	Not reported	Not reported	European	-0.00511272	-0.0018613	pos	neg	neg		post	ILC	2	2		No			No
MB-3005	Discovery	45.75	Not reported	Not reported	European	-0.007031	-0.00379158	pos	pos	neg		pre	IDC	1	2		No			Yes	Yes	Yes	No	No	p.Glu542Lys
MB-3006	Discovery	60.09	Not reported	Not reported	European	-0.00513426	-0.00285556	pos	neg	neg		post	IDC	3	2		No			Yes	Yes	No	No	Yes	p.His1047Arg
MB-3007	Discovery	48.48	Not reported	Not reported	European	-0.00552157	-0.00217077	pos	pos	neg		pre	IDC	1	2		No			Yes	Yes	No	Yes	No	p.Glu545Lys
MB-3008	Discovery	51.94	Not reported	Not reported	European	-0.00656564	-0.00451626	pos	pos	neg		post	IDC+ILC	1	1		No			Yes	No	No	No	No	p.Arg108del
MB-3013	Discovery	50.37	Not reported	Not reported	European	-0.00680466	-0.0044395	pos	neg	neg		post	IDC-TUB	2	1		No			No
MB-3014	Discovery	39.7	Not reported	Not reported	European	-0.00766995	-0.00325575	neg	neg	neg		pre	IDC	2	3		Yes	p.Glu339GlyfsX6	LOF	No
MB-3016	Discovery	56.83	Not reported	Not reported	European	-0.00704347	-0.00491675	pos	pos	neg		post	IDC	1	3		Yes	p.Arg342GlufsX3	LOF	No
MB-3021	Discovery	63.08	Not reported	Not reported	European	-0.00614218	-0.00390146	pos	pos	neg		post	ILC	1	3		No			No
MB-3025	Discovery	37.89	Not reported	Not reported	European	-0.0040392	-0.0016266	neg	neg	pos		pre	IDC	2	3		Yes	p.Asn239X	LOF	No
MB-3026	Discovery	49.92	Not reported	Not reported	European	-0.00628216	-0.00394048	pos	neg	neg		pre	IDC	2	3		No			No
MB-3028	Discovery	60.93	Not reported	Not reported	European	-0.00690144	-0.00298625	pos	neg	pos		post	IDC	1	3		Yes	p.Arg248Gln	GOF	No
MB-3031	Discovery	46.76	Not reported	Not reported	European	-0.00662556	-0.00503142	neg	neg	pos		pre	IDC-MED	2	3		No			No
MB-3032	Discovery	50.01	Not reported	Not reported	European	-0.00463688	0.000101211	pos	pos	neg		post	IDC	1	1		No			Yes	Yes	No	No	Yes	p.His1047Arg
MB-3033	Discovery	69.07	Not reported	Not reported	European	-0.00619123	-0.00320097	pos	pos	neg		post	IDC	1	2		No			Yes	Yes	No	Yes	No	p.Glu545Ala
MB-3035	Discovery	54.64	Not reported	Not reported	European	-0.00642801	-0.00303243	pos	neg	neg		post	IDC	1	2		No			No
MB-3037	Discovery	53.19	Not reported	Not reported	European	-0.00573807	-0.00167191	pos	pos	neg		post	IDC-TUB	1	2		No			Yes	Yes	No	Yes	No	p.Glu545Lys
MB-3046	Discovery	67.2	Not reported	Not reported	European	-0.00660847	-0.00429963	neg	neg	neg		post	IDC	1	3		Yes	p.Leu111TrpfsX12	LOF	No
MB-3049	Discovery	57.17	Not reported	Not reported	European	-0.0062035	-0.00268438	pos	pos	neg		post	ILC	1	2		No			Yes	Yes	Yes	No	No	p.Glu542Lys
MB-3050	Discovery	59.53	Not reported	Not reported	European	-0.0062845	-0.00401423	pos	neg	neg		post	IDC	1	3		Yes	p.Gln192X	LOF	No
MB-3057	Discovery	55.3	Not reported	Not reported	European	-0.00738493	-0.00426946	neg	neg	neg		post	IDC	2	3		Yes	p.Ala138ProfsX32	LOF	No
MB-3058	Discovery	47.74	Not reported	Not reported	European	-0.00610915	-0.00289079	neg	neg	neg		pre	IDC	2	3		No			No
MB-3060	Discovery	65.69	Not reported	Not reported	European	-0.00712404	-0.00416307	pos	neg	neg		post	IDC	2	3		No			No
MB-3062	Discovery	62.87	Not reported	Not reported	European	-0.00780858	-0.00423009	neg	neg	neg		post	IDC	1	3		Yes	p.Asn239_Ser240insThr	LOF	No
MB-3063	Discovery	43.51	Not reported	Not reported	European	-0.00678355	-0.00651348	neg	neg	neg		pre	IDC	3	3		Yes	p.Arg213X	LOF	No
MB-3064	Discovery	46.7	Not reported	Not reported	European	-0.00624954	-0.00252117	pos	pos	neg		pre	IDC-TUB	1	1		No			Yes	Yes	Yes	No	No	p.Glu542Lys
MB-3067	Discovery	60.29	Not reported	Not reported	European	-0.0062061	-0.00179105	neg	neg	neg		post	IDC-MED	2	3		Yes	p.Arg175His	GOF	No
MB-3079	Discovery	50.54	Not reported	Not reported	European	-0.00592152	-0.0027515	pos	pos	neg		post	IDC-TUB	1	2		No			Yes	Yes	Yes	No	No	p.Glu542Lys
MB-3083	Discovery	68.5	Not reported	Not reported	European	-0.00681394	-0.00460953	pos	pos	neg		post	IDC	2	3		No			No
MB-3085	Discovery	43.68	Not reported	Not reported	European	-0.00809508	-0.00531617	pos	pos	neg		pre	ILC	1	2		No			No
MB-3088	Discovery	65.58	Not reported	Not reported	European	-0.00577742	-0.00268093	pos	pos	neg		post	IDC	1	2		No			No
MB-3092	Discovery	56.73	Not reported	Not reported	European	-0.00600657	-0.00376046	pos	pos	neg		post	IDC+ILC	2	3		No			No
MB-3102	Discovery	60.34	Not reported	Not reported	European	-0.0067206	-0.00326833	pos	pos	neg		post	IDC	2	2		No			No
MB-3103	Discovery	58.55	Not reported	Not reported	European	-0.00754147	-0.00249772	pos	neg	pos		post	IDC	1	3		No			No
MB-3104	Discovery	28.96	Not reported	Not reported	European	-0.00647034	-0.0032716	pos	neg	pos		pre	IDC	1	2		No			Yes	Yes	No	No	Yes	p.His1047Leu
MB-3105	Discovery	48.34	Not reported	Not reported	European	-0.00543485	-0.00100558	pos	pos	neg		pre	IDC-TUB	2	1		No			Yes	Yes	No	No	Yes	p.His1047Arg
MB-3110	Discovery	61.07	Not reported	Not reported	European	-0.00604552	-0.00269127	pos	neg	neg		post	ILC	2	2		No			Yes	Yes	No	Yes	No	p.Glu545Lys
MB-3121	Discovery	63.06	Not reported	Not reported	European	-0.00539787	-0.00544185	pos	pos	neg		post	IDC	1	1		No			No
MB-3122	Discovery	62.39	Not reported	Not reported	European	-0.0055105	-0.00310442	pos	neg	neg		post	IDC	1	3		Yes	p.Pro278Thr	unknown	Yes	Yes	Yes	No	No	p.Glu542Lys
MB-3123	Discovery	50.26	Not reported	Not reported	European	-0.00504796	-0.00346084	neg	neg	neg		post	IDC	3	3		Yes	p.Ser241Tyr	LOF	Yes	Yes	No	Yes	No	p.Glu545Lys
MB-3153	Discovery	42.17	Not reported	Not reported	European	-0.00744117	-0.0016518	neg	neg	neg		pre	IDC	2	3		Yes	p.Ser241Phe	GOF	No
MB-3165	Discovery	59.78	Not reported	Not reported	European	-0.00629241	-0.00299055	neg	neg	neg		post	IDC	2	3		Yes	p.Arg213X	LOF	No
MB-3167	Discovery	66.76	Not reported	Not reported	European	-0.00569323	-0.00227149	pos	pos	neg		post	IDC	1	2		No			No
MB-3171	Discovery	54.95	Not reported	Not reported	European	-0.00613061	-0.00302482	pos	pos	neg		post	IDC	1	2		No			Yes	No	No	No	No	p.Cys420Arg
MB-3181	Discovery	43.6	Not reported	Not reported	European	-0.00686358	-0.0041776	pos	pos	neg		pre	IDC-TUB	1	3		Yes	p.Arg342X	LOF	Yes	No	No	No	No	p.Met1043Val	p.Glu726Lys
MB-3211	Discovery	58.31	Not reported	Not reported	European	-0.00591687	-0.00195212	neg	neg	neg		post	IDC	1	3		No			No
MB-3218	Discovery	44.94	Not reported	Not reported	European	-0.00642216	-0.0038698	neg	neg	neg		pre	IDC	2	3		Yes	p.Leu137Gln	unknown	No
MB-3222	Discovery	63.03	Not reported	Not reported	European	-0.00513049	1.43025e-05	neg	pos	neg		post	IDC-TUB	1	1		No			Yes	Yes	Yes	No	No	p.Glu542Lys
MB-3228	Discovery	58.31	Not reported	Not reported	European	-0.00687622	-0.00300279	pos	pos	neg		post	IDC-TUB	1	2		No			Yes	Yes	No	Yes	No	p.Glu545Lys	p.Asp725Asn
MB-3235	Discovery	50.66	Not reported	Not reported	European	-0.00468272	-0.00054695	pos	pos	pos		post	IDC	1	3		Yes	p.Arg248Trp	GOF	No
MB-3252	Discovery	41.4	Not reported	Not reported	European	-0.00545196	-0.00124491	pos	pos	neg		pre	IDC-MUC	1	1		No			No
MB-3253		56.81	Not reported	Not reported				pos	pos	neg		post	IDC	2	3		Yes	p.Val272Met	LOF	Yes	Yes	No	No	Yes	p.His1047Arg
MB-3254	Discovery	50.21	Not reported	Not reported	European	-0.00561937	-0.000632692	pos	pos	neg		post	IDC	1	1		No			Yes	Yes	No	No	Yes	p.His1047Arg	p.Glu453Lys
MB-3266	Discovery	52.91	Not reported	Not reported	European	-0.00626825	-0.00355251	pos	pos	neg		post	IDC	2	3		Yes	p.Tyr220Cys	GOF	Yes	Yes	No	No	Yes	p.His1047Arg
MB-3271	Discovery	59.43	Not reported	Not reported	European	-0.0050245	-0.00393045	neg	neg	neg		post	IDC	1	3		Yes	p.Asp49MetfsX4	LOF	No
MB-3272	Discovery	63.53	Not reported	Not reported	European	-0.00746663	-0.00607224	pos	pos	pos		post	IDC	3	3		Yes	p.Ile255SerfsX90	LOF	No
MB-3275	Discovery	45	Not reported	Not reported	European	-0.00713571	-0.00498115	pos	pos	neg		pre	IDC	1	3		No			No
MB-3277	Discovery	29.92	Not reported	Not reported	European	-0.00511802	-0.00277671	neg	neg	neg		pre	IDC	2	3		Yes	p.Arg273Cys	GOF	No
MB-3292	Discovery	60.04	Not reported	Not reported	European	-0.0058301	-0.0015364	neg	neg	neg		post	IDC-MED	1	3		Yes	p.Arg306X	LOF	No
MB-3295	Discovery	60.42	Not reported	Not reported	European	-0.00607991	-0.00282734	pos	pos	neg		post	IDC	1	3		Yes	p.Pro278Arg	LOF	Yes	Yes	No	No	Yes	p.His1047Arg	p.Glu365Lys
MB-3297	Validaton	42.72	Not reported	Not reported	African	1.19146	1.0422	neg	neg	neg		pre	IDC	2	3		Yes	p.Arg342Pro	LOF	No
MB-3298	Discovery	48.75	Not reported	Not reported	European	-0.00652169	-0.00345306	pos	pos	neg		pre	IDC-TUB	1	2		No			Yes	Yes	No	No	Yes	p.His1047Arg
MB-3300	Discovery	64.99	Not reported	Not reported	European	-0.00700125	-0.00377853	pos	neg	neg		post	IDC	1	2		No			No
MB-3301	Discovery	49.5	Not reported	Not reported	European	-0.00578757	-0.00426464	pos	pos	neg		pre	IDC-TUB	1	2		No			No
MB-3303	Discovery	63.96	Not reported	Not reported	European	-0.00669252	-0.00238911	pos	pos	neg		post	OTHER	2	3		No			No
MB-3328	Discovery	69.65	Not reported	Not reported	European	-0.00738296	-0.00385371	pos	neg	neg		post	IDC-TUB	2	2		No			Yes	Yes	Yes	No	No	p.Glu542Lys
MB-3329	Discovery	56.03	Not reported	Not reported	European	-0.00712916	-0.00217314	neg	neg	pos		post	IDC	1	3		Yes	p.Gly245Val	GOF	No
MB-3341	Discovery	62.96	Not reported	Not reported	European	-0.0048556	-0.00273343	pos	pos	neg		post	IDC	1	2		No			No
MB-3344	Discovery	33.76	Not reported	Not reported	European	-0.00658073	-0.0034436	pos	pos	neg		pre	IDC	1	2		No			Yes	Yes	No	No	Yes	p.His1047Arg	p.Glu453Lys
MB-3350	Discovery	62.62	Not reported	Not reported	European	-0.00692116	-0.00490371	pos	pos	neg		post	IDC	1	2		No			No
MB-3351	Discovery	39.4	Not reported	Not reported	European	-0.00501497	-0.00186637	pos	pos	neg		pre	IDC	1	2		No			Yes	Yes	No	Yes	No	p.Glu545Lys
MB-3355	Discovery	48.53	Not reported	Not reported	European	-0.00568362	-0.00424089	neg	neg	pos		pre	IDC	3	3		Yes	p.X187_splice	LOF	No
MB-3357	Discovery	47.75	Not reported	Not reported	European	-0.0037454	-0.00236334	pos	pos	neg		pre	IDC	1	3		Yes	p.Gly245Ser	GOF	No
MB-3360	Discovery	48.48	Not reported	Not reported	European	-0.0063938	-0.00338464	pos	pos	pos		pre	IDC	1	3		Yes	p.Pro250Leu	unknown	No
MB-3361	Discovery	57.31	Not reported	Not reported	European	-0.00507583	-0.000703279	pos	neg	pos		post	IDC	1	3		Yes	p.Arg333ValfsX12	LOF	Yes	No	No	No	No	p.Met1043Val
MB-3363	Discovery	56.42	Not reported	Not reported	European	-0.006196	-0.0023173	pos	neg	neg		post	IDC	1	3		No			No
MB-3365	Discovery	51.18	Not reported	Not reported	European	-0.00603866	-0.00190671	pos	pos	neg		post	IDC	2	2		No			No
MB-3367	Discovery	65.62	Not reported	Not reported	European	-0.00620567	-0.00145242	neg	neg	neg		post	IDC-MED	1	3		Yes	p.Pro191LeufsX53	LOF	No
MB-3371	Discovery	66.15	Not reported	Not reported	European	-0.0068437	-0.00326515	pos	neg	neg		post	IDC	1	2		No			No
MB-3378	Discovery	65.5	Not reported	Not reported	European	-0.00583679	-0.00480987	pos	pos	neg		post	ILC	1	2		No			Yes	Yes	No	No	Yes	p.His1047Arg
MB-3379	Discovery	60.99	Not reported	Not reported	European	-0.00599931	-0.00386206	pos	pos	pos		post	IDC+ILC	1	3		No			Yes	Yes	No	No	Yes	p.His1047Arg
MB-3381	Discovery	53.36	Not reported	Not reported	European	-0.00595714	-0.00142448	pos	pos	neg		post	IDC	2	3		No			Yes	Yes	No	No	Yes	p.His1047Arg
MB-3382	Discovery	61.26	Not reported	Not reported	European	-0.00648211	-0.00111725	pos	neg	pos		post	IDC	1	3		No			No
MB-3383	Discovery	38.49	Not reported	Not reported	European	-0.00622354	-0.00218967	neg	neg	neg		pre	IDC	3	3		Yes	p.Arg175His	GOF	No
MB-3386	Discovery	40.06	Not reported	Not reported	European	-0.00536701	-0.00235858	neg	neg	pos		pre	IDC	2	3		Yes	p.Arg248Gln	GOF	No
MB-3388	Discovery	59.3	Not reported	Not reported	European	-0.00478234	-0.00276716	pos	pos	neg		post	IDC	2	3		Yes	p.Arg249Met	LOF	Yes	Yes	No	Yes	No	p.Glu545Lys
MB-3389	Discovery	63.34	Not reported	Not reported	European	-0.00586703	-0.00312125	pos	neg	neg		post	IDC	1	3		No			No
MB-3395	Discovery	52.45	Not reported	Not reported	European	-0.00662543	-0.00436495	neg	neg	neg		post	IDC	1	3		Yes	p.Tyr220Cys	GOF	No
MB-3396	Discovery	59.29	Not reported	Not reported	European	-0.0068063	-0.00249496	neg	neg	neg		post	IDC	2	3		Yes	p.Ala69ValfsX54	LOF	Yes	No	No	No	No	p.Cys420Arg
MB-3402	Discovery	41.17	Not reported	Not reported	European	-0.00337398	-0.00186844	neg	pos	neg		pre	IDC	2	3		No			Yes	Yes	No	No	Yes	p.His1047Arg
MB-3403	Discovery	50.92	Not reported	Not reported	European	-0.00648172	-0.00339306	pos	pos	neg		post	IDC	2	2		No			Yes	No	No	No	No	p.X1069LeufsX5
MB-3412	Discovery	55.28	Not reported	Not reported	European	-0.00478379	-0.0018975	pos	neg	neg		post	IDC	3	3		No			Yes	No	No	No	No	p.Asn345Lys
MB-3417	Discovery	59.16	Not reported	Not reported	European	-0.00683647	-0.00272291	pos	pos	neg		post	IDC	1	2		No			No
MB-3429	Discovery	49.08	Not reported	Not reported	European	-0.0063101	-0.00336987	pos	neg	neg		pre	ILC	2	2		No			No
MB-3430	Discovery	68.86	Not reported	Not reported	European	-0.00621766	-0.0037925	pos	pos	neg		post	IDC	2	3		No			Yes	No	No	No	No	p.Glu453_Gly460delinsAsp
MB-3435	Validaton	37.05	Not reported	Not reported	African	0.933515	1.03159	neg	neg	pos		pre	IDC	2	3		No			Yes	Yes	No	Yes	No	p.Glu545Lys
MB-3436	Discovery	38.2	Not reported	Not reported	European	-0.00547397	-0.00322338	neg	pos	neg		pre	IDC	3	3		No			Yes	Yes	No	No	Yes	p.His1047Tyr
MB-3437	Discovery	70.52	Not reported	Not reported	European	-0.00617281	-0.0035869	pos	pos	neg		post	IDC	1	3		No			No
MB-3439	Discovery	43.67	Not reported	Not reported	European	-0.00722491	-0.00289872	pos	pos	neg		pre	IDC-TUB	2	2		No			Yes	Yes	Yes	No	No	p.Glu542Lys	p.Asp1045Asn	p.Gln1064His
MB-3450	Discovery	51.52	Not reported	Not reported	European	-0.00709117	-0.00509405	pos	pos	neg		post	IDC	1	2		No			Yes	Yes	Yes	No	No	p.Glu542Lys
MB-3452	Discovery	64.04	Not reported	Not reported	European	-0.0071185	-0.00334847	pos	neg	neg		post	IDC	1	3		Yes	p.Cys229TyrfsX10	LOF	No
MB-3453	Validaton	51.36	Not reported	Not reported	European	-0.0367957	0.730023	neg	neg	neg		post	IDC	2	3		Yes	p.Gly262Val	unknown	Yes	Yes	No	Yes	No	p.Glu545Lys
MB-3459	Discovery	57.66	Not reported	Not reported	European	-0.00630628	-0.00456292	pos	pos	neg		post	IDC	1	2		No			Yes	Yes	Yes	No	No	p.Glu542Lys
MB-3462	Discovery	40.92	Not reported	Not reported	European	-0.00509932	-0.00119056	pos	pos	neg		pre	IDC	2	2		No			No
MB-3466	Discovery	55.3	Not reported	Not reported	European	-0.00748049	-0.0046499	pos	pos	neg		post	IDC	1	3		No			No
MB-3467	Discovery	21.93	Not reported	Not reported	European	-0.00664745	-0.00381342	neg	neg	pos		pre	IDC	3	2		Yes	p.Cys229TyrfsX10	LOF	No
MB-3470	Discovery	56.4	Not reported	Not reported	European	-0.00580872	-0.00290634	neg	neg	pos		post	IDC	2	3		Yes	p.Arg248Gly	GOF	No
MB-3476	Discovery	68.59	Not reported	Not reported	European	-0.00524942	-0.00137286	neg	neg	neg		post	IDC-MED	1	3		Yes	p.Cys238Gly	unknown	No
MB-3479	Discovery	60.3	Not reported	Not reported	European	-0.00566785	-0.00332903	pos	pos	neg		post	IDC	2	3		No			No
MB-3487	Discovery	43.58	Not reported	Not reported	European	-0.00673519	-0.0015163	pos	neg	neg		pre	IDC	1	3		No			No
MB-3488	Discovery	41.1	Not reported	Not reported	European	-0.00465957	-0.00217022	neg	neg	pos		pre	IDC	2	3		Yes	p.Gln52LeufsX68	LOF	No
MB-3490	Discovery	45.74	Not reported	Not reported	European	-0.00588903	-0.00344366	pos	pos	neg		pre	IDC-TUB	1	2		No			Yes	Yes	No	No	Yes	p.His1047Arg	p.Arg88Gln
MB-3492	Discovery	62.09	Not reported	Not reported	European	-0.00667609	-0.00158529	pos	pos	neg		post	IDC	2	3		No			Yes	Yes	No	Yes	No	p.Glu545Lys
MB-3497	Discovery	53.5	Not reported	Not reported	European	-0.00730227	-0.00432614	neg	neg	pos		post	IDC	3	3		No			No
MB-3500	Discovery	66.91	Not reported	Not reported	European	-0.00559103	0.000339789	neg	neg	neg		post	IDC	1	3		Yes	p.Trp53X/Glu51_Gln52del	LOF/LOF	No
MB-3502	Discovery	50.79	Not reported	Not reported	European	-0.00557133	-0.00129971	neg	neg	neg		post	IDC	2	3		Yes	p.Arg273His	GOF	No
MB-3506	Discovery	39.28	Not reported	Not reported	European	-0.00720243	-0.00213007	pos	pos	neg		pre	OTHER	2	3		No			No
MB-3510	Discovery	67.6	Not reported	Not reported	European	-0.00636208	-0.00436476	pos	pos	neg		post	IDC-TUB	2	1		No			Yes	No	No	No	No	p.His450_Ile459del
MB-3525	Discovery	65.56	Not reported	Not reported	European	-0.00678189	-0.00236898	pos	neg	neg		post	IDC	3	3		No			No
MB-3526	Discovery	60.3	Not reported	Not reported	European	-0.0048428	-0.00332183	pos	neg	neg		post	IDC	2	3		Yes	p.Arg282Trp	GOF	Yes	Yes	No	No	Yes	p.His1047Arg
MB-3528	Discovery	71.03	Not reported	Not reported	European	-0.00591567	-0.00264484	neg	neg	pos		post	IDC	1	3		No			Yes	No	No	No	No	p.Phe909Leu
MB-3530	Discovery	70.94	Not reported	Not reported	European	-0.00674422	-0.000952589	pos	pos	neg		post	IDC-TUB	2	2		No			Yes	Yes	No	No	Yes	p.His1047Arg
MB-3536	Discovery	48.12	Not reported	Not reported	European	-0.00577444	-0.00290339	pos	neg	neg		pre	IDC	3	2		Yes	p.Gln192X	LOF	Yes	Yes	No	No	Yes	p.His1047Arg
MB-3545	Discovery	49.84	Not reported	Not reported	European	-0.00610386	-0.00253572	pos	pos	neg		pre	IDC	1	3		Yes	p.Asp393ThrfsX29	LOF	Yes	Yes	No	No	Yes	p.His1047Arg
MB-3547	Discovery	68.13	Not reported	Not reported	European	-0.00573739	-0.00124058	pos	pos	neg		post	DCIS	1			No			No
MB-3548	Discovery	66.85	Not reported	Not reported	European	-0.00566901	-0.00402026	pos	pos	neg		post	IDC	2	2		No			No
MB-3556	Discovery	51.76	Not reported	Not reported	European	-0.00652269	-0.00326428	neg	neg	pos		post	IDC	2	3		No			No
MB-3567	Discovery	55.95	Not reported	Not reported	European	-0.00594736	-0.00220929	neg	neg	neg		post	IDC+ILC	2	3		Yes	p.Tyr126Asn	unknown	No
MB-3576	Discovery	53.04	Not reported	Not reported	European	-0.0060053	-0.00364757	pos	neg	neg		post	IDC+ILC	1	3		Yes	p.Met340IlefsX7	LOF	No
MB-3582	Discovery	63.97	Not reported	Not reported	European	-0.00710246	-0.0032322	neg	pos	neg		post		1			No			Yes	Yes	No	No	Yes	p.His1047Arg
MB-3600	Discovery	60.15	Not reported	Not reported	European	-0.00765888	-0.00212821	pos	pos	neg		post	IDC	2	2		No			No
MB-3606	Discovery	68.61	Not reported	Not reported	European	-0.0069385	-0.00348685	neg	neg	pos		post	IDC	1	3		Yes	p.Gln331ArgfsX14	LOF	Yes	Yes	No	Yes	No	p.Glu545Lys
MB-3614	Discovery	63.95	Not reported	Not reported	European	-0.0072948	-0.00255265	pos	pos	neg		post	IDC	2	3		No			No
MB-3702	Discovery	37.16	Not reported	Not reported	European	-0.00616657	-0.00241123	neg	neg	neg		pre	IDC	2	3		Yes	p.Leu257Gln	unknown	No
MB-3706	Discovery	55.71	Not reported	Not reported	European	-0.00675682	-0.00314473	neg	neg	neg		post	IDC	1	3		Yes	p.Arg213X	LOF	No
MB-3707	Discovery	70.77	Not reported	Not reported	European	-0.00518368	-0.00370532	pos	neg	neg		post	IDC	2	3		Yes	p.Glu285Lys	LOF	Yes	Yes	Yes	No	No	p.Glu542Lys
MB-3711	Discovery	41.52	Not reported	Not reported	European	-0.00478754	-0.00215751	pos	pos	neg		pre	IDC	1	1		No			No
MB-3748	Discovery	51.01	Not reported	Not reported	European	-0.00558829	-0.00443212	pos	pos	neg		post	IDC	1	3		Yes	p.Arg306X	LOF	No
MB-3752	Discovery	49.98	Not reported	Not reported	European	-0.00706691	-0.00301899	neg	neg	neg		pre	IDC-MED	1	3		Yes	p.Arg196X	LOF	No
MB-3754	Discovery	57.01	Not reported	Not reported	European	-0.00490058	-0.00104848	pos	neg	neg		post	IDC	1	3		No			Yes	No	No	No	No	p.Asn345Lys
MB-3781	Discovery	48.16	Not reported	Not reported	European	-0.00549336	-0.00223492	pos	pos	neg		pre	IDC-TUB	1	2		No			Yes	Yes	No	No	Yes	p.His1047Arg
MB-3797	Discovery	68.72	Not reported	Not reported	European	-0.00726646	-0.00358618	pos	pos	neg		post		1			No			No
MB-3823	Discovery	40.78	Not reported	Not reported	European	-0.00639686	-0.00368526	pos	pos	neg		pre	IDC	1	2		No			No
MB-3824	Discovery	49.45	Not reported	Not reported	European	-0.00598005	-0.00309014	pos	pos	neg		pre	IDC	1	3		Yes	p.Ile162ThrfsX14	LOF	Yes	Yes	No	No	Yes	p.His1047Leu	p.Pro449Thr
MB-3838	Discovery	60.45	Not reported	Not reported	European	-0.00667223	-0.00272412	pos	pos	neg		post	IDC	1	3		No			No
MB-3840	Discovery	53.89	Not reported	Not reported	European	-0.00763468	-0.00392586	pos	neg	neg		post	IDC	1	2		Yes	p.Arg110His	unknown	No
MB-3842	Discovery	54.6	Not reported	Not reported	European	-0.00713104	-0.00424648	pos	neg	neg		post	IDC	2	3		No			No
MB-3850	Discovery	65.89	Not reported	Not reported	European	-0.00766841	-0.00186363	pos	pos	pos		post	IDC+ILC	1	2		No			Yes	Yes	No	No	Yes	p.His1047Arg
MB-3852	Discovery	43.56	Not reported	Not reported	European	-0.00569412	-0.000878389	pos	pos	pos		pre	IDC	1	3		Yes	p.Leu194Arg	GOF	Yes	No	No	No	No	p.Arg88Gln
MB-3854	Discovery	63.82	Not reported	Not reported	European	-0.00603004	-0.00387729	neg	pos	neg		post	IDC-TUB	1	1		No			Yes	No	No	No	No	p.Gly1049Arg
MB-3865	Discovery	49.37	Not reported	Not reported	European	-0.00644743	-0.00241447	pos	neg	neg		pre	IDC-TUB	1	1		No			No
MB-3866	Discovery	54.29	Not reported	Not reported	European	-0.00666469	-0.00299903	neg	neg	pos		post	IDC	1	3		Yes	p.Arg196X	LOF	No
MB-3871	Discovery	62.03	Not reported	Not reported	European	-0.00653094	-0.00370078	pos	pos	neg		post	IDC-TUB	2	2		No			Yes	No	No	No	No	p.Asn345Lys	p.Ser161Arg
MB-3874	Discovery	35.5	Not reported	Not reported	European	-0.00580406	-0.0013903	pos	pos	neg		pre	IDC	1	2		Yes	p.Arg110His	unknown	Yes	Yes	No	Yes	No	p.Glu545Lys
MB-3978	Discovery	57.91	Not reported	Not reported	European	-0.00606056	-0.00329127	neg	neg	pos		post	IDC	1	3		Yes	p.Asn200IlefsX47	LOF	No
MB-4000	Discovery	76.96	Not reported	Not reported	European	-0.00537531	-0.000496946	pos	neg	neg		post	IDC-MUC	1	2		No			No
MB-4001	Discovery	74.51	Not reported	Not reported	European	-0.00517038	-0.0043679	pos	neg	neg		post	IDC	2	2		No			No
MB-4003	Discovery	70.31	Not reported	Not reported	European	-0.00414817	-0.00328062	pos	pos	neg		post	IDC	1	2		Yes	p.Met246X	LOF	No
MB-4004	Discovery	61.16	Not reported	Not reported	European	-0.0070252	-0.00259599	pos	pos	neg		post	IDC	1	3		No			No
MB-4005	Discovery	66.37	Not reported	Not reported	European	-0.00610951	-0.000965718	pos	pos	neg		post	ILC	1	2		Yes	p.Arg175His	GOF	No
MB-4008	Discovery	64.91	Not reported	Not reported	European	-0.00708682	-0.00178213	pos	pos	neg		post	IDC	2	3		No			Yes	Yes	Yes	No	No	p.Glu542Lys
MB-4010	Discovery	73.15	Not reported	Not reported	European	-0.00516808	-0.00259617	pos	pos	neg		post	IDC	2	3		No			No
MB-4011	Validation	72.36	Not reported	Not reported	European	-0.0573001	0.694285	pos	neg	neg		post	IDC		3		Yes	p.X261_splice	LOF	No
MB-4012	Discovery	63.23	Not reported	Not reported	European	-0.00479576	-0.00381696	neg	neg	pos		post	IDC-MED	2			No			Yes	No	No	No	No	p.Pro471Leu
MB-4015	Discovery	76.13	Not reported	Not reported	European	-0.00383071	-0.00265175	neg	neg	neg		post	IDC		2		Yes	p.Glu180X	LOF	No
MB-4017	Discovery	76.17	Not reported	Not reported	European	-0.00578655	-0.000959041	pos	neg	neg		post	IDC	2	3		No			No
MB-4018	Discovery	71.32	Not reported	Not reported	European	-0.00621387	-0.00156786	pos	pos	neg		post	IDC		2		No			No
MB-4024	Discovery	56.14	Not reported	Not reported	European	-0.00732914	-0.00239674	neg	neg	neg		post	IDC	2	3		Yes	p.Gly244Cys	unknown	No
MB-4033	Discovery	82.17	Not reported	Not reported	European	-0.00707938	-0.00264852	pos	pos	neg		post	IDC+ILC	3	2		Yes	p.Glu271Lys/Glu285X	LOF/LOF	No
MB-4046	Discovery	59.24	Not reported	Not reported	European	-0.00545258	-0.0030041	pos	pos	neg		post	IDC	1	2		No			Yes	Yes	No	Yes	No	p.Glu545Lys
MB-4059	Discovery	50.23	Not reported	Not reported	European	-0.00705981	-0.00416294	pos	pos	neg		post	IDC	2	2		No			Yes	Yes	Yes	No	No	p.Glu542Lys
MB-4079	Discovery	63.17	Not reported	Not reported	European	-0.00643682	-0.00178659	pos	pos	neg		post	IDC	2	3		Yes	p.Val274Leu	unknown	Yes	Yes	No	Yes	No	p.Glu545Lys
MB-4091	Discovery	74.45	Not reported	Not reported	European	-0.00569939	-0.00155758	pos	pos	neg		post	IDC	2	3		No			No
MB-4098	Discovery	68.55	Not reported	Not reported	European	-0.00552244	-0.00328877	pos	neg	neg		post	IDC-MED				No			No
MB-4119	Discovery	65.46	Not reported	Not reported	European	-0.00593241	-0.00260886	pos	neg	neg		post	IDC	2	2		No			No
MB-4120	Discovery	56.19	Not reported	Not reported	European	-0.00693998	-0.00334568	pos	pos	neg		post	IDC		2		No			No
MB-4126	Discovery	73.2	Not reported	Not reported	European	-0.00666802	-0.00307168	pos	pos	neg		post	IDC	2			Yes	p.Tyr220Cys	GOF	Yes	No	No	No	No	p.Gly1049Arg
MB-4127	Discovery	54.35	Not reported	Not reported	European	-0.00583956	-0.00285586	neg	neg	pos		post	IDC	3	3		Yes	p.His214_Glu221del	LOF	No
MB-4139	Discovery	63.05	Not reported	Not reported	European	-0.00554836	-0.00344998	pos	pos	neg		post	IDC	1			No			No
MB-4140	Discovery	71.17	Not reported	Not reported	European	-0.00564967	-0.0023127	pos	neg	neg		post	IDC	2	3		No			No
MB-4141	Discovery	58.32	Not reported	Not reported	European	-0.00479199	0.000964953	pos	pos	neg		post	IDC		3		No			Yes	Yes	Yes	No	No	p.Glu542Lys
MB-4145	Discovery	60.33	Not reported	Not reported	European	-0.00691184	-0.00113495	pos	pos	neg		post	IDC	1			Yes	p.His179Gln/His178Gln	GOF/Unknown	No
MB-4146	Discovery	43.06	Not reported	Not reported	European	-0.00522628	-0.00306427	neg	neg	neg		pre	ILC	2	3		No			No
MB-4148	Validation	57.85	Not reported	Not reported	European	-0.0816182	0.70498	pos	pos	neg		post	IDC		2		No			No
MB-4154	Discovery	54.22	Not reported	Not reported	European	-0.00710829	-0.00201942	pos	pos	neg		post	IDC	2	3		Yes	p.Val217GlyfsX29	LOF	Yes	No	No	No	No	p.Asn1068LysfsX5
MB-4171	Discovery	64.21	Not reported	Not reported	European	-0.00645533	-0.00348756	pos	neg	neg		post	ILC	2	3		No			Yes	Yes	No	No	Yes	p.His1047Arg
MB-4173	Discovery	74.31	Not reported	Not reported	European	-0.00608962	-0.00174477	pos	pos	neg		post	IDC	2	2		No			No
MB-4189	Discovery	60.99	Not reported	Not reported	European	-0.00595559	-0.00235891	pos	pos	neg		post	IDC				Yes	p.Gly245Ser	GOF	No
MB-4212	Discovery	45.5	Not reported	Not reported	European	-0.00495617	0.000247292	pos	pos	neg		pre	IDC		2		No			Yes	Yes	No	Yes	No	p.Glu545Lys
MB-4213	Discovery	67.02	Not reported	Not reported	European	-0.00655585	-0.00373142	pos	neg	neg		post	IDC	2	2		No			No
MB-4222	Discovery	58.8	Not reported	Not reported	European	-0.00568748	-0.00220353	pos	pos	neg		post	IDC	2	1		No			Yes	Yes	No	No	Yes	p.His1047Arg
MB-4224	Discovery	72.39	Not reported	Not reported	European	-0.00676136	-0.00315276	pos	pos	neg		post	IDC	2	2		No			No
MB-4230	Discovery	75.87	Not reported	Not reported	European	-0.00582043	-0.000985584	pos	neg	neg		post	IDC	2	2		No			Yes	Yes	No	No	Yes	p.His1047Arg
MB-4233	Discovery	54.01	Not reported	Not reported	European	-0.00583797	0.00079634	pos	neg	neg		post	IDC	2	2		Yes	p.Asn268LeufsX75	LOF	No
MB-4234	Discovery	68.25	Not reported	Not reported	European	-0.00668628	-0.00313662	pos	pos	neg		post	IDC	2	3		No			No
MB-4235	Discovery	67.46	Not reported	Not reported	European	-0.00583505	-0.00196071	pos	neg	neg		post	IDC	1	2		No			Yes	Yes	No	No	Yes	p.His1047Arg
MB-4236	Discovery	73.91	Not reported	Not reported	European	-0.00666306	-0.00461127	pos	neg	neg		post	IDC	2	3		No			No
MB-4250	Discovery	80.81	Not reported	Not reported	European	-0.00680227	-0.00294638	pos	neg	neg		post	IDC	3	2		Yes	p.Arg175His	GOF	No
MB-4254	Discovery	68.7	Not reported	Not reported	European	-0.00714196	-0.00462169	neg	neg	neg		post	IDC-MED		3		Yes	p.Arg282GlyfsX63	LOF	No
MB-4264	Discovery	72.17	Not reported	Not reported	European	-0.00691243	-0.00218808	pos	pos	neg		post	IDC		2		No			No
MB-4266	Discovery	28.04	Not reported	Not reported	European	-0.00683409	-0.00371795	neg	neg	neg		pre	IDC	2	3		No			No
MB-4270	Discovery	37.85	Not reported	Not reported	European	-0.00615576	-0.0033214	neg	pos	pos		pre	IDC	2	2		Yes	p.Arg175His	GOF	No
MB-4274	Discovery	74.32	Not reported	Not reported	European	-0.00649319	-0.00253189	pos	pos	neg		post	IDC	2	2		No			Yes	Yes	No	No	Yes	p.His1047Arg
MB-4276	Discovery	55.07	Not reported	Not reported	European	-0.00625774	-0.00152818	pos	pos	pos		post	IDC	2	2		Yes	p.His178ProfsX2	LOF	No
MB-4278	Discovery	68.32	Not reported	Not reported	European	-0.00605054	-0.00330638	pos	pos	neg		post	IDC	2	3		No			Yes	Yes	No	No	Yes	p.His1047Arg
MB-4281	Discovery	60	Not reported	Not reported	European	-0.00608	-0.00101061	pos	neg	neg		post	IDC	2	3		Yes	p.Leu194Arg	GOF	Yes	Yes	No	Yes	No	p.Glu545Lys
MB-4282	Discovery	49.61	Not reported	Not reported	European	-0.0061905	-0.00268788	pos	pos	neg		pre	IDC	1	3		Yes	p.Gln317X	LOF	No
MB-4283	Discovery	55.62	Not reported	Not reported	European	-0.00599084	-0.000936259	pos	pos	neg		post	IDC	2	2		No			Yes	Yes	No	Yes	No	p.Glu545Lys
MB-4289	Discovery	65.49	Not reported	Not reported	European	-0.00645158	-0.000393886	pos	neg	pos		post	ILC	1	1		No			No
MB-4292	Discovery	58.8	Not reported	Not reported	European	-0.00499281	-0.00204969	pos	pos	neg		post	IDC		3		No			No
MB-4293	Discovery	54.16	Not reported	Not reported	European	-0.00612664	-0.00216171	pos	neg	neg		post	IDC	2	2		No			Yes	Yes	Yes	No	No	p.Glu542Lys
MB-4298	Discovery	70.24	Not reported	Not reported	European	-0.00673443	-0.00218198	pos	neg	neg		post	IDC	2	2		No			No
MB-4300	Discovery	70.58	Not reported	Not reported	European	-0.00550597	-0.00252791	pos	neg	neg		post	IDC	2	3		Yes	p.Arg209LysfsX6	LOF	No
MB-4303	Discovery	66.91	Not reported	Not reported	European	-0.00644347	-0.00388484	neg	neg	neg		post	IDC	1	3		Yes	p.Asp281Ala	LOF	No
MB-4306	Discovery	69.19	Not reported	Not reported	European	-0.00649884	-0.00397797	pos	pos	neg		post	IDC-TUB	2	1		No			Yes	Yes	No	No	Yes	p.His1047Arg
MB-4310	Discovery	76.51	Not reported	Not reported	European	-0.0068261	-0.00363432	pos	pos	neg		post	IDC		1		No			Yes	Yes	No	No	Yes	p.His1047Arg
MB-4313	Discovery	58.02	Not reported	Not reported	European	-0.0065066	-0.00190527	pos	pos	neg		post	IDC	2	3		No			Yes	Yes	No	Yes	No	p.Glu545Lys
MB-4317	Discovery	51.93	Not reported	Not reported	European	-0.00581692	-0.0029234	pos	pos	pos		post	IDC	2	2		Yes	p.Ala159Val	LOF	No
MB-4318	Validation	72.44	Not reported	Not reported	Asian	0.309433	0.000871831	pos	pos	neg		post	IDC	2	3		No			No
MB-4322	Discovery	63.39	Not reported	Not reported	European	-0.00723368	-0.00497447	pos	neg	neg		post	IDC	2	2		No			Yes	Yes	No	Yes	No	p.Glu545Lys
MB-4323	Discovery	80.04	Not reported	Not reported	European	-0.00561928	-0.00241286	pos	pos	neg		post	IDC				No			Yes	Yes	No	No	Yes	p.His1047Arg
MB-4324	Discovery	61.22	Not reported	Not reported	European	-0.00548428	0.001824	pos	pos	neg		post	IDC	2	3		No			No
MB-4328	Discovery	64.12	Not reported	Not reported	European	-0.00708966	-0.00362342	pos	pos	neg		post	IDC		2		Yes	p.Pro151Thr	unknown	No
MB-4329	Discovery	70.75	Not reported	Not reported	European	-0.00653191	-0.00290284	pos	pos	neg		post	IDC	2	3		No			Yes	Yes	No	No	Yes	p.His1047Arg
MB-4331	Discovery	63.34	Not reported	Not reported	European	-0.00573371	-0.00284239	pos	neg	neg		post	IDC	2	3		No			No
MB-4332	Discovery	34.36	Not reported	Not reported	European	-0.00350379	0.00596181	neg	neg	neg		pre	IDC-MED	1	3		Yes	p.Lys132Asn	GOF	No
MB-4333	Discovery	64.5	Not reported	Not reported	European	-0.00620191	-0.0010758	pos	neg	neg		post	IDC	2	1		Yes	p.Arg175His	GOF	Yes	No	No	No	No	p.Asn345Lys
MB-4339	Validation	74.98	Not reported	Not reported	Asian	0.319276	0.0124357	pos	pos	neg		post	IDC	1	2		No			No
MB-4341	Discovery	35.14	Not reported	Not reported	European	-0.00648069	-0.00248663	neg	neg	pos		pre	IDC	2	3		Yes	p.Trp146X	LOF	No
MB-4342	Discovery	73.2	Not reported	Not reported	European	-0.00580675	-0.00297111	pos	neg	neg		post	IDC	3			No			Yes	Yes	No	No	Yes	p.His1047Arg
MB-4343	Discovery	68.09	Not reported	Not reported	European	-0.00678392	-0.00244394		neg	neg		post	IDC	2	3		Yes	p.Arg342X	LOF	Yes	Yes	No	No	Yes	p.His1047Arg	p.His1048Arg
MB-4348	Discovery	61.57	Not reported	Not reported	European	-0.00699208	-0.00513606	pos	neg	pos		post	IDC	2	3		No			No
MB-4350	Discovery	35.64	Not reported	Not reported	European	-0.00571454	-0.00216356	neg	neg	pos		pre	IDC	2	3		Yes	p.Arg306X	LOF	No
MB-4351	Discovery	70.27	Not reported	Not reported	European	-0.00677749	-0.00256537	pos	neg	neg		post	IDC	1	3		Yes	p.Val157Phe	GOF	No
MB-4353	Discovery	59.23	Not reported	Not reported	European	-0.00438075	-0.000302219	pos	pos	neg		post	IDC	2	3		No			Yes	No	No	No	No	p.Gly118Asp
MB-4354	Discovery	55.01	Not reported	Not reported	European	-0.00629996	-0.00223188	pos	neg	neg		post	IDC		2		No			No
MB-4357	Discovery	77.12	Not reported	Not reported	European	-0.00620052	-0.00502535	pos	neg	neg		post	IDC		3		Yes	p.Lys132Asn	GOF	Yes	Yes	Yes	No	No	p.Glu542Lys
MB-4360	Discovery	59.16	Not reported	Not reported	European	-0.00573897	-0.00293674	neg	neg	pos		post	IDC	3	3		Yes	p.Gly262Val	unknown	Yes	Yes	No	Yes	No	p.Glu545Lys
MB-4362	Discovery	50.08	Not reported	Not reported	European	-0.00655648	-0.00272651	pos	pos	neg		post	IDC	1	3		No			Yes	Yes	Yes	No	No	p.Glu542Lys	p.Glu970Lys
MB-4368	Validation	74.6	Not reported	Not reported	European	-0.173401	0.903303	pos	pos	neg		post	IDC	2	2		No			Yes	Yes	No	No	Yes	p.His1047Arg
MB-4374	Discovery	77.51	Not reported	Not reported	European	-0.00787302	-0.0042255	pos	pos	neg		post	IDC	2	3		No			Yes	No	No	No	No	p.Lys111del
MB-4375	Discovery	40.04	Not reported	Not reported	European	-0.00577579	-0.0025875	pos	pos	neg		pre	IDC	1	2		No			No
MB-4381	Validation	59.75	Not reported	Not reported	Admixed	0.0205133	0.373422	pos	pos	neg		post	IDC	2	1		No			Yes	Yes	No	No	Yes	p.His1047Arg
MB-4390	Discovery	68.49	Not reported	Not reported	European	-0.00532813	-0.00222326	pos	pos	neg		post	IDC	2	2		No			Yes	Yes	No	No	Yes	p.His1047Arg
MB-4395	Discovery	45.21	Not reported	Not reported	European	-0.00523185	-0.000105529	pos	pos	neg		pre	IDC		3		No			No
MB-4407	Discovery	44.4	Not reported	Not reported	European	-0.00688509	-0.0040594	neg	neg	neg		pre	IDC	1	3		Yes	p.Arg248Gln	GOF	No
MB-4408	Discovery	71.66	Not reported	Not reported	European	-0.00674204	-0.0034142	neg	neg	neg		post	IDC		3		Yes	p.Arg196X	LOF	No
MB-4416	Discovery	44.89	Not reported	Not reported	European	-0.00367089	0.00164487	neg	neg	neg		pre	IDC-MED	2	3		Yes	p.Val122CysfsX27	LOF	No
MB-4417	Discovery	68.16	Not reported	Not reported	European	-0.00620623	-0.00140409	neg	neg	neg		post	IDC	2	3		Yes	p.Arg280Thr/Glu326Gln	GOF/unknown	Yes	Yes	Yes	No	No	p.Glu542Lys
MB-4418	Validation	56.11	Not reported	Not reported	European	-0.024163	0.726556	pos	pos	neg		post	IDC	1	2		No			No
MB-4421	Discovery	69.01	Not reported	Not reported	European	-0.00659347	-0.00346414	pos	pos	neg		post	IDC	1	2		No			Yes	No	No	No	No	p.Gly106Val
MB-4426	Discovery	70.84	Not reported	Not reported	European	-0.00664495	-0.00221303	pos	pos	neg		post	IDC	2	3		Yes	p.Pro153AlafsX28	LOF	Yes	Yes	No	No	Yes	p.His1047Arg
MB-4434	Validation	74.84	Not reported	Not reported	European	-0.130082	0.777835	pos	neg	neg		post	IDC	2	3		No			No
MB-4442	Discovery	47.29	Not reported	Not reported	European	-0.00473519	-0.00150275	pos	pos	neg		pre	IDC	1	2		No			No
MB-4484	Discovery	66.23	Not reported	Not reported	European	-0.00585695	-0.00257963	pos	pos	neg		post	ILC		3		No			Yes	Yes	No	No	Yes	p.His1047Arg	p.Pro471Ala
MB-4529	Discovery	61.21	Not reported	Not reported	European	-0.00566918	-0.00246087	pos	neg	neg		post	IDC	1	1		No			No
MB-4548	Discovery	50.42	Not reported	Not reported	European	-0.0058211	-0.0022113	neg	neg	pos		post	IDC	2	3		Yes	p.Cys238Arg	unknown	No
MB-4557	Discovery	51.25	Not reported	Not reported	European	-0.00590303	-0.000285122	pos	pos	neg		post	IDC	2	1		No			Yes	Yes	Yes	No	No	p.Glu542Lys
MB-4564	Discovery	74.67	Not reported	Not reported	European	-0.00603137	-0.00277019	pos	pos	neg		post	IDC		3		No			No
MB-4578	Discovery	72.74	Not reported	Not reported	European	-0.00659729	-0.00284515	pos	pos	neg		post	IDC	2	2		No			Yes	Yes	Yes	No	No	p.Glu542Lys
MB-4591	Discovery	71.93	Not reported	Not reported	European	-0.00713127	-0.0047062	pos	pos	neg		post	IDC	2	3		No			No
MB-4593	Discovery	48.44	Not reported	Not reported	European	-0.00584315	-0.00235614	pos	pos	neg		pre	IDC	1	2		No			No
MB-4598	Discovery	67.92	Not reported	Not reported	European	-0.00661579	-0.00146339	pos	pos	neg		post	IDC	2	2		No			Yes	Yes	No	Yes	No	p.Glu545Lys
MB-4599	Discovery	63.83	Not reported	Not reported	European	-0.00675573	-0.0020362	pos	pos	neg		post	IDC	2	3		No			No
MB-4601	Discovery	39.14	Not reported	Not reported	European	-0.00605159	-0.00530135	neg	neg	pos		pre	IDC	2	3		Yes	p.X261_splice	LOF	No
MB-4602	Discovery	58.38	Not reported	Not reported	European	-0.00691189	-0.0031699	pos	pos	neg		post	IDC	2	3		No			No
MB-4603	Discovery	42.79	Not reported	Not reported	European	-0.00610422	-0.00241639	pos	pos	neg		pre	IDC	1	2		No			Yes	Yes	No	No	Yes	p.His1047Arg
MB-4607	Discovery	55.42	Not reported	Not reported	European	-0.0057205	-8.05958e-05	pos	neg	neg		post	IDC	1	2		No			Yes	No	No	No	No	p.Asn345Lys	p.Phe83Cys
MB-4616	Discovery	71.47	Not reported	Not reported	European	-0.00621552	-0.0027916	pos	pos	neg		post	IDC	1	2		No			Yes	Yes	No	No	Yes	p.His1047Arg
MB-4618	Discovery	40.05	Not reported	Not reported	European	-0.00651809	-0.00202425	pos	pos	neg		pre	IDC	1	2		No			No
MB-4621	Discovery	39.51	Not reported	Not reported	European	-0.00551906	0.00197677	neg	neg	neg		pre	IDC	3	3		Yes	p.Arg213X	LOF	No
MB-4622	Discovery	40.83	Not reported	Not reported	European	-0.00760577	-0.00208383	neg	neg	neg		pre	IDC	2	3		Yes	p.Arg248Gln	GOF	No
MB-4623	Discovery	61.88	Not reported	Not reported	European	-0.00726836	-0.00206872	pos	neg	neg		post	IDC	2	2		Yes	p.Ala276Pro	GOF	No
MB-4626	Discovery	64.61	Not reported	Not reported	European	-0.00640915	-0.00116516	pos	neg	pos		post	IDC	1	3		No			No
MB-4627	Discovery	55.65	Not reported	Not reported	European	-0.00560671	-0.00299522	pos	pos	neg		post	IDC+ILC	2	3		No			Yes	Yes	No	No	Yes	p.His1047Arg
MB-4630	Discovery	67.48	Not reported	Not reported	European	-0.00498504	-0.00167577	pos	pos	neg		post	ILC				No			No
MB-4633	Discovery	67.03	Not reported	Not reported	European	-0.00284402	-0.0019734	pos	pos	neg		post	IDC	2	3		No			Yes	Yes	No	No	Yes	p.His1047Arg
MB-4634	Discovery	66.37	Not reported	Not reported	European	-0.00555235	-0.00167977	pos	pos	neg		post	IDC	2	3		No			No
MB-4639	Discovery	71.17	Not reported	Not reported	European	-0.00712722	-0.00266484	pos	pos	neg		post	IDC	2	3		No			Yes	Yes	No	No	Yes	p.His1047Arg
MB-4640	Discovery	61.59	Not reported	Not reported	European	-0.00452465	0.00130317	neg	neg	neg		post	IDC	2	3		Yes	p.Ile195Thr	unknown	No
MB-4641	Discovery	64.93	Not reported	Not reported	European	-0.00604609	-0.00313919	pos	pos	neg		post	IDC	2	3		No			Yes	Yes	No	Yes	No	p.Glu545Lys
MB-4642	Discovery	66.27	Not reported	Not reported	European	-0.00673662	-0.00290169	pos	pos	neg		post	IDC	2	3		No			No
MB-4643	Discovery	78.21	Not reported	Not reported	European	-0.00402445	0.00472431	neg	neg	pos		post	IDC	1	3		Yes	p.Arg342Pro	LOF	No
MB-4644	Discovery	59.13	Not reported	Not reported	European	-0.00550029	-0.00383196	pos	neg	pos		post	IDC		2		Yes	p.X394Thr	LOF	Yes	No	No	No	No	p.Leu113del
MB-4648	Discovery	75.19	Not reported	Not reported	European	-0.00735524	-0.0027767	pos	pos	neg		post	IDC	1	3		No			No
MB-4649	Discovery	61.67	Not reported	Not reported	European	-0.00736523	-0.00438802	pos	neg	neg		post	IDC	2	2		Yes	p.Gln331X	LOF	Yes	Yes	No	No	Yes	p.His1047Arg
MB-4651	Discovery	69.96	Not reported	Not reported	European	-0.00549916	-0.00157406	pos	neg	neg		post	IDC	2	2		Yes	p.His193GlnfsX53	LOF	No
MB-4653	Discovery	44.5	Not reported	Not reported	European	-0.006058	-0.00269356	pos	pos	neg		pre	IDC	2	3		Yes	p.Leu257Pro	unknown	Yes	Yes	Yes	No	No	p.Glu542Lys
MB-4654	Discovery	80.82	Not reported	Not reported	European	-0.00456055	-0.00162489	pos	pos	neg		post	IDC	1	3		No			Yes	Yes	No	No	Yes	p.His1047Arg
MB-4655	Discovery	64.01	Not reported	Not reported	European	-0.0058442	-0.000935886	pos	pos	neg		post	IDC	2	3		Yes	p.Gly244Cys	unknown	No
MB-4660	Discovery	37.53	Not reported	Not reported	European	-0.00779284	-0.00459233	neg	neg	neg		pre	IDC	2	3		Yes	p.Ile255Phe	LOF	No
MB-4661	Discovery	81.11	Not reported	Not reported	European	-0.00483651	-0.00172883	pos	pos	neg		post	IDC	2	2		No			Yes	Yes	No	Yes	No	p.Glu545Lys
MB-4663	Discovery	61.97	Not reported	Not reported	European	-0.00575863	-0.00329456	neg	neg	pos		post	IDC	2	3		Yes	p.Tyr220Cys	GOF	Yes	Yes	No	No	Yes	p.His1047Arg
MB-4665	Discovery	54.27	Not reported	Not reported	European	-0.00588869	-0.00198784	pos	pos	neg		post	IDC	1	3		No			No
MB-4666	Discovery	57.98	Not reported	Not reported	European	-0.00791192	-0.00296139	pos	neg	neg		post	IDC	2	3		Yes	p.Arg248Trp	GOF	Yes	No	No	No	No	p.Asn345Lys
MB-4667	Discovery	65.58	Not reported	Not reported	European	-0.00428591	0.00599499	neg	neg	neg		post	ILC	1	3		Yes	p.Glu271Lys	LOF	No
MB-4669	Discovery	68.82	Not reported	Not reported	European	-0.00570599	-0.00251792	pos	neg	neg		post	IDC	1	3		No			No
MB-4670	Discovery	61	Not reported	Not reported	European	-0.00515772	0.000430459	pos	pos	neg		post	IDC	1	2		No			No
MB-4671	Discovery	72.48	Not reported	Not reported	European	-0.00680634	-0.00279703	pos	pos	neg		post	IDC	2	3		No			No
MB-4672	Discovery	58.78	Not reported	Not reported	European	-0.005664	-0.00186764	pos	pos	neg		post	IDC		3		No			No
MB-4673	Discovery	63.27	Not reported	Not reported	European	-0.00618972	0.000156986	pos	neg	neg		post	IDC	3	2		No			No
MB-4674	Discovery	75.26	Not reported	Not reported	European	-0.00194278	0.00700063	pos	pos	neg		post	IDC	2	2		No			No
MB-4675	Discovery	59.23	Not reported	Not reported	European	-0.00741919	-0.00268297	pos	pos	neg		post	IDC	1	3		No			Yes	No	No	No	No	p.Asn345Lys
MB-4679	Discovery	64.11	Not reported	Not reported	European	-0.00639809	-0.00300324	neg	neg	neg		post	IDC-MED	1	3		Yes	p.Tyr107X	LOF	No
MB-4681	Discovery	60.66	Not reported	Not reported	European	-0.00512098	-0.00183651	pos	neg	neg		post	ILC	1			No			No
MB-4682	Discovery	65.5	Not reported	Not reported	European	-0.00683121	-0.00271608	pos	pos	neg		post	IDC		3		No			Yes	No	No	No	No	p.Arg115Leu
MB-4685	Discovery	73.6	Not reported	Not reported	European	-0.00664232	-0.00306162	pos	neg	neg		post	IDC	2	3		No			No
MB-4686	Discovery	53.03	Not reported	Not reported	European	-0.00626214	-0.00414455	pos	neg	neg		post	IDC	2	3		No			Yes	No	No	No	No	p.Pro471_Cys472insMetLeu
MB-4687	Discovery	81.98	Not reported	Not reported	European	-0.00550231	-0.000514414	pos	neg	neg		post	IDC	2	3		Yes	p.Pro318AlafsX19	LOF	Yes	No	No	No	No	p.Asn345Lys
MB-4688	Discovery	71.17	Not reported	Not reported	European	-0.00835242	-0.00391389	pos	pos	pos		post	IDC	3	2		No			No
MB-4691	Validation	49.76	Not reported	Not reported	African	0.560224	0.999281	pos	neg	neg		pre	IDC	1	3		Yes	p.Pro128LeufsX42	LOF	Yes	Yes	Yes	No	No	p.Glu542Lys
MB-4692	Validation	58.49	Not reported	Not reported	Admixed	-0.0119547	0.463916	pos	pos	neg		post	OTHER INVASIVE		1		No			Yes	Yes	No	No	Yes	p.His1047Arg
MB-4694	Discovery	76.06	Not reported	Not reported	European	-0.00591704	-0.00378053	pos	neg	neg		post	IDC	1	3		Yes	p.X125_splice	LOF	No
MB-4695	Discovery	61.12	Not reported	Not reported	European	-0.00606952	-0.00156662	pos	neg	neg		post	ILC	2	2		No			Yes	No	No	No	No	p.Asn1044Lys
MB-4696	Discovery	49.98	Not reported	Not reported	European	-0.00584303	-0.00214376	neg	neg	neg		pre	IDC		3		Yes	p.X307_splice	LOF	No
MB-4697	Discovery	79.01	Not reported	Not reported	European	-0.00610516	-0.00270843	pos	neg	neg		post	ILC				No			Yes	No	No	No	No	p.Asn345Lys	p.Glu726Lys
MB-4698	Discovery	59.18	Not reported	Not reported	European	-0.00514249	-0.0013557	pos	pos	neg		post	ILC	2	3		No			Yes	Yes	Yes	No	No	p.Glu542Lys
MB-4701	Discovery	47.62	Not reported	Not reported	European	-0.00605821	-0.00384995	pos	pos	neg		pre	IDC	2	3		No			No
MB-4702	Discovery	52.13	Not reported	Not reported	European	-0.00711233	-0.00350104	pos	neg	neg		post	IDC	2	3		No			No
MB-4704	Discovery	67.79	Not reported	Not reported	European	-0.00643069	-0.00367816	pos	neg	neg		post	IDC	2	3		No			No
MB-4705	Discovery	63.58	Not reported	Not reported	European	-0.00615066	-0.00142266	pos	pos	neg		post	IDC	2	2		No			Yes	Yes	No	No	Yes	p.His1047Arg
MB-4706	Discovery	75.48	Not reported	Not reported	European	-0.00569747	-0.00392788	pos	pos	neg		post	IDC	1	3		No			No
MB-4707	Discovery	59.85	Not reported	Not reported	European	-0.00215689	-0.000881378	neg	neg	neg		post	IDC	2	3		Yes	p.Thr125Lys	unknown	No
MB-4708	Discovery	63.03	Not reported	Not reported	European	-0.00665976	-0.00371305	pos	neg	neg		post	IDC+ILC	1	3		No			Yes	No	No	No	No	p.Glu453Lys
MB-4709	Discovery	49.02	Not reported	Not reported	European	-0.00553894	-0.00156638	pos	pos	neg		pre	IDC	1	2		No			Yes	Yes	No	No	Yes	p.His1047Arg
MB-4710	Discovery	77.12	Not reported	Not reported	European	-0.00547703	-0.00392213	pos	pos	neg		post	IDC	1	3		No			No
MB-4711	Discovery	56.07	Not reported	Not reported	European	-0.00541284	-0.00252057	neg	neg	pos		post	IDC	3	3		Yes	p.Trp91X	LOF	No
MB-4712	Discovery	46.59	Not reported	Not reported	European	-0.00471151	-0.000410188	neg	neg	neg		pre	IDC	2	3		Yes	p.Cys176Tyr	GOF	Yes	Yes	No	No	Yes	p.His1047Arg
MB-4714	Discovery	64.68	Not reported	Not reported	European	-0.0066631	-0.00481605	neg	neg	neg		post	IDC	2	3		Yes	p.Arg248Gln	GOF	No
MB-4715	Discovery	67.8	Not reported	Not reported	European	-0.00474923	-0.00380406	neg	neg	neg		post	IDC	2	3		Yes	p.Arg273Cys	GOF	No
MB-4716	Discovery	52.98	Not reported	Not reported	European	-0.00601563	-0.00311183	pos	pos	neg		post	ILC	2	3		No			No
MB-4717	Discovery	43.51	Not reported	Not reported	European	-0.00771593	-0.00363499	neg	neg	neg		pre	IDC	2	3		Yes	p.Cys124X	LOF	No
MB-4718	Discovery	44.27	Not reported	Not reported	European	-0.00717317	-0.00260623	pos	pos	neg		pre	ILC	2	1		No			Yes	Yes	No	No	Yes	p.His1047Arg
MB-4719	Validation	67.27	Not reported	Not reported	Asian	0.322691	0.0147237	pos	pos	neg		post	IDC	2	2		Yes	p.Glu11Gln	Unknown	No
MB-4721	Discovery	66.39	Not reported	Not reported	European	-0.00554377	-0.00390419	pos	neg	neg		post	ILC	3	1		No			No
MB-4722	Discovery	64.02	Not reported	Not reported	European	-0.00548037	-0.00244444		pos	neg		post	IDC	2			No			Yes	Yes	Yes	No	No	p.Glu542Lys
MB-4723	Discovery	64.76	Not reported	Not reported	European	-0.00547654	-0.00382522	pos	neg	neg		post	IDC	1	3		No			Yes	Yes	Yes	No	No	p.Glu542Lys
MB-4724	Discovery	60.44	Not reported	Not reported	European	-0.00444113	-0.00174059	neg	neg	pos		post	IDC	1	3		Yes	p.Ile50MetfsX73	LOF	Yes	Yes	No	No	Yes	p.His1047Arg
MB-4725	Discovery	65.83	Not reported	Not reported	European	-0.00698352	-0.00308515	pos	pos	pos		post	IDC	2	3		Yes	p.Arg273Gly	unknown	No
MB-4729	Discovery	75.41	Not reported	Not reported	European	-0.00583842	-0.00141899	pos	neg	pos		post	IDC		3		Yes	p.Arg158Leu	LOF	No
MB-4730	Discovery	51.29	Not reported	Not reported	European	-0.00337287	-0.00100292	pos	pos	neg		post	IDC	2	3		No			Yes	No	No	No	No	p.Asn345Lys
MB-4731	Discovery	49.43	Not reported	Not reported	European	-0.0040735	0.00610814	neg	neg	pos		pre	IDC		3		Yes	p.Arg282Trp	GOF	No
MB-4732	Discovery	26.72	Not reported	Not reported	European	-0.0068061	-0.00254798	neg	neg	neg		pre	IDC	2	3		Yes	p.Ile195Thr	unknown	No
MB-4733	Discovery	56.27	Not reported	Not reported	European	-0.005949	-0.00308313	neg	neg	neg		post	IDC	2	3		Yes	p.Gly154Ser	unknown	Yes	Yes	No	No	Yes	p.His1047Arg
MB-4735	Discovery	54.18	Not reported	Not reported	European	-0.00497775	0.00194862	pos	pos	neg		post	IDC	2	2		No			No
MB-4737	Discovery	52.29	Not reported	Not reported	European	-0.00678319	-0.00447271	pos	neg	neg		post	IDC	2	3		No			No
MB-4738	Discovery	42.27	Not reported	Not reported	European	-0.00549933	-0.000379578	pos	pos	neg		pre	IDC-TUB	1	2		No			Yes	Yes	No	No	Yes	p.His1047Arg
MB-4739	Discovery	56.08	Not reported	Not reported	European	-0.0063114	-0.00308056	pos	pos	neg		post	IDC	1	2		No			Yes	Yes	No	Yes	No	p.Glu545Lys	p.Pro104Arg
MB-4741	Discovery	53.02	Not reported	Not reported	European	-0.00552044	0.000751968	pos	neg	neg		post	ILC	2	2		No			Yes	Yes	Yes	No	No	p.Glu542Lys
MB-4742	Discovery	76.42	Not reported	Not reported	European	-0.00538761	-0.00233704	pos	pos	neg		post	IDC	2			No			Yes	Yes	No	No	Yes	p.His1047Arg
MB-4743	Validation	52.61	Not reported	Not reported	Asian	0.293498	-0.0638854	pos	neg	neg		post	ILC	1	2		No			Yes	Yes	No	Yes	No	p.Glu545Lys	p.Met1004Ile
MB-4744	Discovery	64.21	Not reported	Not reported	European	-0.00721535	-0.00244746	pos	pos	neg		post	IDC	2	3		No			No
MB-4745	Validation	50.08	Not reported	Not reported	European	0.049243	0.660514	neg	neg	pos		post	IDC	2	3		Yes	p.Arg248Trp	GOF	No
MB-4746	Discovery	38.1	Not reported	Not reported	European	-0.00656969	-0.00338039	neg	pos	neg		pre	IDC		3		No			Yes	Yes	Yes	No	No	p.Glu542Lys	p.Met1043Ile
MB-4749	Discovery	70.57	Not reported	Not reported	European	-0.00652883	-0.00479569	pos	pos	neg		post	IDC	2	3		No			Yes	No	No	No	No	p.Tyr1021His	p.Val105del
MB-4750	Discovery	73.21	Not reported	Not reported	European	-0.00606653	-0.00394808	pos	pos	neg		post	IDC	2	2		No			Yes	Yes	No	No	Yes	p.His1047Arg
MB-4752	Discovery	63.7	Not reported	Not reported	European	-0.005775	-0.00387556	pos	neg	neg		post	IDC	3	2		Yes	p.X307_splice	LOF	No
MB-4757	Discovery	38.93	Not reported	Not reported	European	-0.00669285	-0.00307398	neg	neg	neg		pre	IDC		3		Yes	p.Glu349X/Leu348Phe	LOF/unknown	No
MB-4758	Discovery	45.77	Not reported	Not reported	European	-0.00576856	-0.00198774	neg	neg	neg		pre	IDC		3		Yes	p.Arg248Trp	GOF	No
MB-4760	Discovery	48.41	Not reported	Not reported	European	-0.00630937	-0.00378082	pos	pos	neg		pre	IDC				No			Yes	Yes	Yes	No	No	p.Glu542Lys
MB-4762	Discovery	67.82	Not reported	Not reported	European	-0.00653688	-0.00283379	pos	pos	neg		post	IDC-TUB	1	2		No			Yes	Yes	No	No	Yes	p.His1047Arg
MB-4763	Discovery	44.07	Not reported	Not reported	European	-0.00754851	-0.00262117	neg	neg	pos		pre	IDC	2	3		Yes	p.Arg248Gln	GOF	Yes	Yes	No	No	Yes	p.His1047Arg
MB-4764	Discovery	57.95	Not reported	Not reported	European	-0.00610618	-0.0016675	pos	pos	neg		post	ILC	2	3		No			Yes	Yes	Yes	No	No	p.Glu542Lys	p.Glu726Lys
MB-4767	Discovery	74.86	Not reported	Not reported	European	-0.00556395	0.0010724	pos	pos	neg		post	IDC	2	3		No			No
MB-4769	Discovery	65.86	Not reported	Not reported	European	-0.00715355	-0.00430455	neg	neg	neg		post	IDC	2	3		No			Yes	No	No	No	No	p.Lys724del
MB-4770	Discovery	70.22	Not reported	Not reported	European	-0.00646526	-0.00236434	neg	neg	pos		post	IDC	1	3		Yes	p.Arg248Trp	GOF	No
MB-4771	Discovery	47.86	Not reported	Not reported	European	-0.00552039	-0.00417561	pos	pos	neg		pre	IDC	2	2		No			Yes	Yes	No	Yes	No	p.Glu545Lys
MB-4778	Validation	78.62	Not reported	Not reported	Asian	0.317025	-0.036276	pos	pos	neg		post	IDC-MUC	2	2		No			No
MB-4779	Discovery	53.39	Not reported	Not reported	European	-0.00616872	-0.00354404	pos	pos	neg		post	IDC	2	2		No			Yes	No	No	No	No	p.Asn345Lys
MB-4782	Discovery	43.85	Not reported	Not reported	European	-0.00632511	-0.00344393		pos	neg		pre	IDC+ILC		2		No			No
MB-4784	Discovery	63.35	Not reported	Not reported	European	-0.00597549	-0.00226905	pos	neg	neg		post	IDC		3		No			No
MB-4785	Discovery	75.46	Not reported	Not reported	European	-0.00361451	-0.00293607	pos	pos	neg		post	IDC	2	2		No			No
MB-4787	Discovery	68.85	Not reported	Not reported	European	-0.00706536	-0.00338719	pos	pos	neg		post	IDC	2	2		No			Yes	No	No	No	No	p.Asn345Lys
MB-4790	Discovery	43.73	Not reported	Not reported	European	-0.00587437	-0.00322985	pos	neg	neg		pre	IDC	2	2		No			No
MB-4791	Discovery	83.49	Not reported	Not reported	European	-0.00606932	-0.00403196	pos	neg	neg		post	IDC	1	1		Yes	p.Glu285Lys	LOF	Yes	No	No	No	No	p.Met1043Ile	p.Glu970Lys
MB-4792	Discovery	49.92	Not reported	Not reported	European	-0.00723567	-0.00160251	neg	neg	neg		pre	IDC	2	3		Yes	p.Gly245Cys	GOF	No
MB-4793	Discovery	72.49	Not reported	Not reported	European	-0.00767684	-0.00262298	neg	neg	neg		post	IDC	2	3		Yes	p.Ile195ThrfsX52	LOF	No
MB-4794	Discovery	89	Not reported	Not reported	European	-0.00628583	-0.0015776	pos	pos	neg		post	IDC	2			No			No
MB-4796	Discovery	53.18	Not reported	Not reported	European	-0.00543472	-0.00137536	pos	neg	pos		post	IDC	2	2		No			No
MB-4797	Discovery	81.06	Not reported	Not reported	European	-0.00548301	-0.00151162	pos	neg	neg		post	ILC	1	2		No			No
MB-4798	Discovery	44.51	Not reported	Not reported	European	-0.00555503	-0.0027168	pos	pos	neg		pre	IDC	2	2		No			No
MB-4800	Discovery	61.3	Not reported	Not reported	European	-0.00688327	-0.00349357	pos	pos	neg		post	IDC	2	3		No			Yes	No	No	No	No	p.Leu113SerfsX32	p.Lys111AspfsX16
MB-4801	Discovery	65.83	Not reported	Not reported	European	-0.00576235	-0.00129485	pos	pos	neg		post	IDC	2	3		No			Yes	No	No	No	No	p.His450_Pro458del	p.His1065Tyr	p.Gln1064His
MB-4802	Validation	71.67	Not reported	Not reported	European	-0.128152	0.730982		neg	neg		post	ILC	2	2		No			Yes	No	No	No	No	p.Glu81Lys	p.Asp1017His
MB-4805	Discovery	45.39	Not reported	Not reported	European	-0.00645318	-0.00241017	pos	pos	neg		pre	IDC	2	3		No			No
MB-4806	Discovery	49.77	Not reported	Not reported	European	-0.00678518	-0.00371957	pos	pos	neg		pre	IDC	2	2		No			No
MB-4809	Discovery	43.77	Not reported	Not reported	European	-0.00644401	-0.00318939	neg	neg	neg		pre	IDC	1	3		Yes	p.Gln144X	LOF	No
MB-4814	Discovery	39.92	Not reported	Not reported	European	-0.00561689	-0.00280281	pos	pos	neg		pre	IDC	2	2		Yes	p.Arg273Pro	GOF	Yes	Yes	No	No	Yes	p.His1047Leu
MB-4818	Discovery	75.74	Not reported	Not reported	European	-0.00605426	-0.0014486	pos	neg	neg		post	IDC	3	2		No			No
MB-4820	Discovery	67.19	Not reported	Not reported	European	-0.00607688	-0.00200009	pos	pos	neg		post	IDC				No			No
MB-4822	Discovery	76.88	Not reported	Not reported	European	-0.00721742	-0.00348932	pos	pos	neg		post	IDC	1	2		No			Yes	Yes	No	Yes	No	p.Glu545Lys
MB-4823	Discovery	64.15	Not reported	Not reported	European	-0.00625856	-0.00167045	pos	neg	pos		post	IDC	1	2		No			No
MB-4825	Discovery	65.93	Not reported	Not reported	European	-0.00663021	-0.00375546	pos	pos	neg		post	IDC	1	2		No			No
MB-4827	Discovery	78.54	Not reported	Not reported	European	-0.00676431	-0.00470623	pos	neg	neg		post	IDC	2	2		No			Yes	Yes	No	No	Yes	p.His1047Arg
MB-4828	Discovery	78.87	Not reported	Not reported	European	-0.00539558	0.000370401	pos	neg	neg		post	ILC	3	3		No			No
MB-4829	Discovery	83.27	Not reported	Not reported	European	-0.00552852	-0.00317547	pos	neg	neg		post	IDC	2			No			Yes	Yes	No	No	Yes	p.His1047Arg
MB-4832	Discovery	45.44	Not reported	Not reported	European	-0.00509518	1.90596e-05	pos	pos	neg		pre	IDC	1	1		No			Yes	Yes	No	No	Yes	p.His1047Arg
MB-4834	Validation	49.61	Not reported	Not reported	Asian	0.268422	0.0211626	pos	neg	neg		pre	IDC		3		No			No
MB-4836	Discovery	55.66	Not reported	Not reported	European	-0.00720864	-0.000573301	pos	pos	neg		post	IDC		3		No			Yes	No	No	No	No	p.Asn345Lys
MB-4838	Discovery	74.39	Not reported	Not reported	European	-0.00662972	-0.00329995	pos	neg	neg		post	IDC	3	2		Yes	p.Cys238Ser	unknown	No
MB-4839	Discovery	67.26	Not reported	Not reported	European	-0.00526679	-0.00153592		pos	neg		post	IDC				No			No
MB-4843	Discovery	54.35	Not reported	Not reported	European	-0.00529472	-0.00547316	pos	pos	neg		post	IDC	2			No			Yes	Yes	No	No	Yes	p.His1047Arg	p.Glu453Gln	p.Glu726Lys
MB-4845	Discovery	86.75	Not reported	Not reported	European	-0.00603806	-0.00299281	pos	pos	neg		post	ILC	2			No			Yes	No	No	No	No	p.Asn345Lys
MB-4846	Discovery	63.07	Not reported	Not reported	European	-0.0050466	9.25572e-05	pos	pos	pos		post	IDC	2	2		No			Yes	Yes	No	Yes	No	p.Glu545Gly
MB-4849	Discovery	81.52	Not reported	Not reported	European	-0.00727595	-0.00344312	pos	neg	neg		post	IDC	2	3		No			Yes	No	No	No	No	p.Asn345Lys
MB-4851	Discovery	73.95	Not reported	Not reported	European	-0.00589247	-0.00237123	pos	pos	neg		post	IDC	2	2		No			Yes	Yes	No	No	Yes	p.His1047Arg
MB-4853	Discovery	62.35	Not reported	Not reported	European	-0.00696165	-0.00241437	pos	pos	neg		post	IDC+ILC	1			No			No
MB-4855	Discovery	74.8	Not reported	Not reported	European	-0.0067022	-0.00554974	pos	pos	neg		post	IDC		3		Yes	p.Val272Leu	unknown	No
MB-4858	Discovery	74.56	Not reported	Not reported	European	-0.00511102	-0.000709251	pos	neg	pos		post	IDC		3		Yes	p.Arg342X	LOF	No
MB-4859	Discovery	74.29	Not reported	Not reported	European	-0.00439613	-0.00165034	pos	neg	neg		post	IDC	1	2		No			Yes	Yes	No	No	Yes	p.His1047Arg
MB-4860	Discovery	44.95	Not reported	Not reported	European	-0.00453621	-0.00196349	pos	pos	neg		pre	ILC	1	2		Yes	p.Arg175His	GOF	Yes	Yes	No	Yes	No	p.Glu545Lys
MB-4862	Discovery	64.32	Not reported	Not reported	European	-0.00670048	-0.0025276	pos	pos	neg		post	IDC	2	3		Yes	p.Pro390LeufsX32	LOF	No
MB-4865	Discovery	50.7	Not reported	Not reported	European	-0.00530388	-0.000989229	neg	neg	neg		post	IDC	2	3		Yes	p.Arg175His	GOF	No
MB-4866	Discovery	43.86	Not reported	Not reported	European	-0.00568198	0.000382464	pos	pos	neg		pre	IDC	1	1		No			No
MB-4867	Discovery	47.03	Not reported	Not reported	European	-0.00597633	-0.00253673	pos	pos	neg		pre	IDC	2	2		No			Yes	Yes	Yes	No	No	p.Glu542Lys
MB-4869	Discovery	67.12	Not reported	Not reported	European	-0.00582785	-0.00263851	pos	pos	neg		post	IDC	2	2		No			Yes	Yes	No	No	Yes	p.His1047Arg	p.Pro471Leu	p.Arg108His
MB-4870	Discovery	57.33	Not reported	Not reported	European	-0.00638721	-0.00383463	pos	pos	neg		post	IDC	2	1		No			No
MB-4871	Discovery	74.53	Not reported	Not reported	European	-0.00660025	-0.00229864	neg	neg	pos		post	IDC	2	2		No			Yes	Yes	No	No	Yes	p.His1047Arg
MB-4872	Discovery	58.69	Not reported	Not reported	European	-0.00349974	-0.00155405	pos	pos	neg		post	IDC		2		No			Yes	No	No	No	No	p.Ser629Cys
MB-4873	Discovery	64.47	Not reported	Not reported	European	-0.00603487	-0.00320851	pos	pos	neg		post	IDC	3	2		No			Yes	Yes	No	No	Yes	p.His1047Arg
MB-4876	Discovery	42.45	Not reported	Not reported	European	-0.00462248	-0.00103792	pos	neg	neg		pre	IDC	2	2		No			No
MB-4878	Discovery	79.35	Not reported	Not reported	European	-0.00439094	-0.00118323	pos	neg	pos		post	IDC	2	2		No			Yes	Yes	No	No	Yes	p.His1047Arg
MB-4879	Discovery	49.34	Not reported	Not reported	European	-0.00675192	-0.00413093		neg	pos		pre	IDC	1	3		Yes	p.Pro278Ser	LOF	No
MB-4880	Discovery	69.68	Not reported	Not reported	European	-0.00545775	-0.00253627		neg	neg		post	IDC+ILC	2	3		Yes	p.Tyr107X	LOF	No
MB-4881	Validation	37.05	Not reported	Not reported	Admixed	0.069715	0.266976	neg	neg	neg		pre	IDC		3		Yes	p.Cys242Tyr	LOF	No
MB-4882	Discovery	76.71	Not reported	Not reported	European	-0.0062213	-0.00086548		pos	neg		post	IDC	1	1		No			Yes	Yes	No	No	Yes	p.His1047Arg
MB-4883	Discovery	57.93	Not reported	Not reported	European	-0.00493149	-0.0024197		pos	neg		post	IDC	1	2		No			Yes	Yes	No	No	Yes	p.His1047Arg
MB-4886	Validation	43.42	Not reported	Not reported	Asian	0.36141	-0.0047228	neg	neg	pos		pre	IDC	2	3		Yes	p.Ser260ProfsX85	LOF	No
MB-4887	Validation	52.09	Not reported	Not reported	Asian	0.328724	0.0041961	pos	neg	neg		post	IDC	2	3		Yes	p.Ile255AsnfsX9	LOF	Yes	Yes	No	No	Yes	p.His1047Arg
MB-4888	Discovery	63.95	Not reported	Not reported	European	-0.00381795	0.000171011	neg	neg	neg		post	IDC	1	3		Yes	p.Glu258X	LOF	No
MB-4893	Discovery	33.04	Not reported	Not reported	European	-0.00590427	-0.0029532	neg	neg	neg		pre	IDC	2	3		Yes	p.Arg213X	LOF	No
MB-4894	Discovery	47.71	Not reported	Not reported	European	-0.00544988	-0.00371832	pos	pos	neg		pre	IDC	2	3		Yes	p.His179Tyr	LOF	No
MB-4896	Discovery	41.53	Not reported	Not reported	European	-0.00541483	-0.00337296	neg	neg	pos		pre	IDC	2	3		Yes	p.Gly245Val	GOF	No
MB-4897	Discovery	40.04	Not reported	Not reported	European	-0.00510122	-0.00232752	pos	pos	neg		pre	IDC-TUB	1	1		No			Yes	No	No	No	No	p.Val344Gly
MB-4898	Discovery	63.63	Not reported	Not reported	European	-0.00680226	-0.00203387	pos	pos	neg		post	IDC		2		No			Yes	Yes	No	No	Yes	p.His1047Leu
MB-4899	Validation	40.25	Not reported	Not reported	European	0.0318861	0.659852	pos	pos	neg		pre	IDC	1	2		No			Yes	Yes	No	No	Yes	p.His1047Leu
MB-4900	Discovery	47.61	Not reported	Not reported	European	-0.00498017	-0.00377045	pos	neg	neg		pre	IDC	1	2		Yes	p.Ala159Val	LOF	No
MB-4904	Discovery	64.3	Not reported	Not reported	European	-0.00605441	-0.000981248	neg	neg	neg		post	IDC	3	3		No			Yes	No	No	No	No	p.Asn345Lys
MB-4906	Discovery	73.03	Not reported	Not reported	European	-0.00587377	-0.00413906	pos	pos	neg		post	IDC	2	1		No			No
MB-4908	Discovery	69.87	Not reported	Not reported	European	-0.00647466	-0.0028696	pos	pos	pos		post	IDC	2	3		Yes	p.Gln317X	LOF	No
MB-4911	Discovery	43.51	Not reported	Not reported	European	-0.0073627	-0.00362279	neg	neg	neg		pre	IDC	2	3		Yes	p.Cys238Tyr	LOF	No
MB-4912	Discovery	78.19	Not reported	Not reported	European	-0.00560237	-0.00324064	pos	pos	neg		post	IDC	2	2		No			Yes	Yes	No	No	Yes	p.His1047Arg
MB-4925	Discovery	76.54	Not reported	Not reported	European	-0.00568889	-0.00343332	pos	pos	neg		post	IDC	2	2		No			No
MB-4928	Validation	75.2	Not reported	Not reported	Asian	0.336197	0.00978839	pos	neg	neg		post	IDC	2	3		Yes	p.Val157_Arg158del	LOF	Yes	Yes	Yes	No	No	p.Glu542Lys
MB-4929	Discovery	59.49	Not reported	Not reported	European	-0.00582894	-0.00106411	pos	neg	pos		post	ILC	2	3		Yes	p.Glu285Lys	LOF	No
MB-4930	Discovery	62.43	Not reported	Not reported	European	-0.00584023	-0.00455615	pos	neg	pos		post	IDC	2	3		Yes	p.Phe134Cys	unknown	Yes	Yes	No	No	Yes	p.His1047Arg
MB-4931	Discovery	58.39	Not reported	Not reported	European	-0.00631663	-0.00249064	neg	neg	neg		post	IDC	2	3		Yes	p.X10_splice	LOF	No
MB-4933	Discovery	50.78	Not reported	Not reported	European	-0.00677407	-0.0045763	pos	neg	neg		post	IDC	2	2		No			No
MB-4934	Validation	74.85	Not reported	Not reported	European	0.0424169	0.612951	pos	pos	neg		post	IDC	2	2		No			No
MB-4935	Discovery	36.35	Not reported	Not reported	European	-0.00241833	-0.00118713	neg	neg	pos		pre	IDC	2	3		No			No
MB-4937	Discovery	41.09	Not reported	Not reported	European	-0.00424309	-0.00391123	pos	pos	neg		pre	IDC	1	3		No			No
MB-4938	Validation	33.92	Not reported	Not reported	Admixed	0.479025	0.936778	neg	neg	neg		pre	IDC	2	2		No			Yes	Yes	No	Yes	No	p.Glu545Lys
MB-4941	Discovery	57.32	Not reported	Not reported	European	-0.0062388	-0.00298975	pos	pos	neg		post	IDC	1	2		No			No
MB-4942	Discovery	60.31	Not reported	Not reported	European	-0.00465664	-3.03075e-05	neg	neg	neg		post	IDC-MED	2	3		Yes	p.X126_splice	LOF	Yes	No	No	No	No	p.Gly1049Arg
MB-4944	Discovery	77.77	Not reported	Not reported	European	-0.0074276	-0.00273223	pos	pos	neg		post	IDC	1	2		No			Yes	Yes	No	Yes	No	p.Glu545Lys
MB-4945	Discovery	65.53	Not reported	Not reported	European	-0.006665	-0.00351924	neg	neg	neg		post	IDC		3		Yes	p.Arg273Cys/Arg342X	GOF/LOF	No
MB-4949	Discovery	69.75	Not reported	Not reported	European	-0.00597275	-0.00242416	pos	neg	neg		post	IDC	2	3		Yes	p.Arg175His	GOF	Yes	Yes	No	No	Yes	p.His1047Arg
MB-4950	Discovery	69.99	Not reported	Not reported	European	-0.0061951	-0.00459008	pos	pos	neg		post	IDC	2	3		No			No
MB-4952	Discovery	67.15	Not reported	Not reported	European	-0.00476962	-0.00216923	neg	neg	pos		post	IDC	2	3		Yes	p.Gly266Val	unknown	No
MB-4956	Discovery	69.31	Not reported	Not reported	European	-0.00538744	-0.000475874	pos	neg	neg		post	IDC	3	3		No			No
MB-4957	Discovery	70.38	Not reported	Not reported	European	-0.00548127	-0.00281126		neg	neg		post	IDC	1	2		No			No
MB-4959	Discovery	76.93	Not reported	Not reported	European	-0.00710039	-0.00235417	pos	pos	neg		post	IDC	1	1		No			Yes	No	No	No	No	p.Gln546Pro	p.X1069TrpextX4
MB-4961	Discovery	56.94	Not reported	Not reported	European	-0.00571603	-0.000638246	pos	pos	neg		post	IDC	2	2		No			Yes	Yes	No	No	Yes	p.His1047Arg	p.Glu726Lys
MB-4962	Discovery	72.44	Not reported	Not reported	European	-0.00620588	-0.00355156	pos	pos	neg		post	IDC		2		No			Yes	Yes	No	Yes	No	p.Glu545Lys
MB-4965	Validation	69.93	Not reported	Not reported	Asian	0.370813	-0.0420063	pos	pos	neg		post	IDC	2	2		No			No
MB-4966	Discovery	55.83	Not reported	Not reported	European	-0.00629211	-0.000837035	pos	pos	neg		post	ILC	2	1		No			Yes	Yes	No	No	Yes	p.His1047Arg
MB-4967	Discovery	61.16	Not reported	Not reported	European	-0.00662783	-0.00290468	pos	pos	neg		post	IDC	2	2		No			Yes	Yes	No	No	Yes	p.His1047Arg	p.Glu81Lys
MB-4968	Discovery	56.03	Not reported	Not reported	European	-0.00350954	-0.00303682	pos	pos	neg		post	ILC	2	2		No			No
MB-4969	Discovery	76.81	Not reported	Not reported	European	-0.00572231	-0.00362959	pos	pos	neg		post	IDC	2	2		No			Yes	Yes	No	Yes	No	p.Glu545Lys	p.Glu726Lys
MB-4970	Discovery	77.45	Not reported	Not reported	European	-0.00660184	-0.0030343	pos	pos	neg		post	IDC		2		No			Yes	Yes	No	Yes	No	p.Glu545Lys
MB-4974	Discovery	65.16	Not reported	Not reported	European	-0.00619121	-0.00273533	neg	neg	neg		post	IDC	1	3		Yes	p.Gly108ValfsX15	LOF	Yes	No	No	No	No	p.Asn380Ser
MB-4976	Discovery	73.65	Not reported	Not reported	European	-0.00652381	-0.00413567	pos	pos	neg		post	IDC		1		No			Yes	Yes	No	No	Yes	p.His1047Arg
MB-4977	Discovery	72.54	Not reported	Not reported	European	-0.0055644	-0.0026615	pos	pos	neg		post	IDC		3		No			No
MB-4978	Discovery	58.89	Not reported	Not reported	European	-0.00483978	-0.000754956	pos	neg	neg		post	ILC	1			No			No
MB-4981	Discovery	69.67	Not reported	Not reported	European	-0.00661567	-0.00494577	pos	pos	neg		post	IDC		3		No			Yes	Yes	No	No	Yes	p.His1047Arg
MB-4982	Discovery	62.99	Not reported	Not reported	European	-0.00645514	-0.00522136	pos	neg	neg		post	IDC		3		Yes	p.Ser166HisfsX4	LOF	Yes	Yes	No	No	Yes	p.His1047Arg
MB-4986	Discovery	41	Not reported	Not reported	European	-0.00634766	-0.00225633	pos	neg	neg		pre	IDC	2	2		No			No
MB-4987	Discovery	76.37	Not reported	Not reported	European	-0.00550795	-0.00100211	neg	neg	neg		post	ILC	1	2		No			No
MB-4991	Discovery	77.13	Not reported	Not reported	European	-0.00678413	-0.0040026	pos	neg	neg		post	IDC	2	3		No			No
MB-4992	Discovery	66.47	Not reported	Not reported	European	-0.00560756	0.000220522	neg	neg	neg		post	ILC	2	2		No			No
MB-4993	Validation	33.55	Not reported	Not reported	African	0.974942	0.994099	neg	neg	neg		pre	IDC	2	3		Yes	p.Arg174SerfsX67	LOF	No
MB-4994	Discovery	77.54	Not reported	Not reported	European	-0.00673157	-0.00387906	pos	pos	neg		post	IDC	2	2		No			No
MB-4996	Validation	69.65	Not reported	Not reported	Asian	0.317871	-0.02633	pos	pos	neg		post	IDC	2	1		No			Yes	Yes	No	No	Yes	p.His1047Arg
MB-4998	Discovery	75.27	Not reported	Not reported	European	-0.00678348	-0.00247773	pos	neg	neg		post	ILC	2	3		No			Yes	No	No	No	No	p.Cys420Arg
MB-4999	Discovery	44.84	Not reported	Not reported	European	-0.00726469	-0.00187007	pos	pos	neg		pre	IDC	2	2		No			No
MB-5001	Discovery	71.61	Not reported	Not reported	European	-0.00493265	0.0017469	pos	neg	neg		post	IDC	2	2		No			No
MB-5004	Discovery	42.84	Not reported	Not reported	European	-0.00623272	-0.00185209	neg	neg	neg		pre	IDC	2	3		Yes	p.Ile255del	LOF	No
MB-5008	Discovery	65.76	Not reported	Not reported	European	-0.00599995	-0.00153502	neg	neg	neg		post	IDC	3	3		Yes	p.X225_splice	LOF	No
MB-5011	Discovery	67.68	Not reported	Not reported	European	-0.00642844	-0.00099645	pos	pos	neg		post	IDC	2	2		No			Yes	Yes	No	No	Yes	p.His1047Arg
MB-5013	Discovery	68.56	Not reported	Not reported	European	-0.00591633	-0.00204485	pos	pos	neg		post	IDC	2	2		No			Yes	Yes	No	Yes	No	p.Glu545Lys
MB-5014	Discovery	69.93	Not reported	Not reported	European	-0.00428516	0.000855821	pos	pos	neg		post	IDC		3		No			Yes	No	No	No	No	p.Glu365Lys
MB-5015	Discovery	44.36	Not reported	Not reported	European	-0.00546014	-0.00268935	pos	pos	neg		pre	IDC	2	3		No			No
MB-5017	Validation	65.86	Not reported	Not reported	European	-0.0763855	0.717847	pos	neg	neg		post	IDC	2	3		Yes	p.Gly262Val	unknown	No
MB-5018	Discovery	72.12	Not reported	Not reported	European	-0.00726808	-0.00326984	pos	pos	neg		post	IDC	2	2		No			No
MB-5019	Discovery	49.88	Not reported	Not reported	European	-0.0046019	-0.00111963	neg	pos	neg		pre	IDC	1	3		Yes	p.Ser183X	LOF	Yes	Yes	No	No	Yes	p.His1047Arg
MB-5020	Discovery	62.68	Not reported	Not reported	European	-0.00427652	-0.000992919	pos	pos	neg		post	IDC	2	3		No			Yes	Yes	No	No	Yes	p.His1047Leu
MB-5022	Discovery	70.71	Not reported	Not reported	European	-0.00733363	-0.00385631	pos	neg	pos		post	IDC	2	3		No			No
MB-5027	Discovery	46.95	Not reported	Not reported	European	-0.00640353	-0.00170385	pos	pos	neg		pre	IDC	2	3		No			Yes	Yes	No	No	Yes	p.His1047Arg
MB-5033	Discovery	63.92	Not reported	Not reported	European	-0.00584889	-0.00205009	pos	neg	neg		post	IDC-MUC	2	1		No			No
MB-5035	Discovery	56.47	Not reported	Not reported	European	-0.0046562	-0.00269974	pos	pos	neg		post	ILC	2	3		No			Yes	Yes	Yes	No	No	p.Glu542Lys	p.Glu726Lys
MB-5039	Discovery	67.7	Not reported	Not reported	European	-0.00559243	-0.0017105	pos	neg	pos		post	IDC	3	3		No			No
MB-5040	Discovery	72.73	Not reported	Not reported	European	-0.00655873	-0.00167991	pos	neg	neg		post	IDC	2	3		No			No
MB-5041	Discovery	45.4	Not reported	Not reported	European	-0.00675432	-0.0035464	pos	neg	neg		pre	IDC	1	3		Yes	p.Arg337Cys	LOF	No
MB-5043	Discovery	70.42	Not reported	Not reported	European	-0.00580463	-0.000362649	pos	pos	neg		post	IDC	3	3		No			Yes	No	No	No	No	p.Glu110del
MB-5044	Discovery	55.56	Not reported	Not reported	European	-0.00558426	-0.00203786	pos	neg	neg		post	IDC	1	2		No			No
MB-5045	Validation	70.11	Not reported	Not reported	European	-0.0466941	0.687152	pos	pos	neg		post	IDC	2	3		Yes	p.Ala74ProfsX49	LOF	No
MB-5048	Discovery	44.12	Not reported	Not reported	European	-0.00609748	-0.00266282	pos	pos	neg		pre	IDC	1	2		No			Yes	Yes	No	Yes	No	p.Glu545Lys
MB-5049	Discovery	61.76	Not reported	Not reported	European	-0.00705856	-0.00257932	pos	pos	neg		post	IDC	1	2		No			No
MB-5050	Discovery	55.04	Not reported	Not reported	European	-0.00347439	-0.00206834	pos	pos	neg		post	IDC	1	2		No			Yes	Yes	No	No	Yes	p.His1047Arg
MB-5052	Discovery	76.66	Not reported	Not reported	European	-0.00591225	-0.00255306	pos	neg	neg		post	IDC	2	3		Yes	p.Ser183X	LOF	Yes	No	No	No	No	p.Asn345Lys
MB-5053	Discovery	68.21	Not reported	Not reported	European	-0.00478785	-0.00109544	pos	pos	neg		post	IDC		2		No			Yes	Yes	Yes	No	No	p.Glu542Lys
MB-5054	Discovery	52.57	Not reported	Not reported	European	-0.00512748	-0.00268363	neg	neg	pos		post	IDC	1	3		Yes	p.Arg248Gln	GOF	Yes	Yes	No	Yes	No	p.Glu545Lys
MB-5057	Validation	39.25	Not reported	Not reported	Admixed	0.0736968	0.33396	neg	neg	neg		pre	IDC	1	3		Yes	p.Asn239X	LOF	No
MB-5058	Validation	61.04	Not reported	Not reported	Asian	0.302209	0.0115151	neg	neg	neg		post	IDC	2	3		Yes	p.Leu194Pro	LOF	Yes	No	No	No	No	p.His419_Pro421del
MB-5059	Discovery	53.69	Not reported	Not reported	European	-0.00453452	-0.00243278	pos	pos	neg		post	IDC	1	2		No			No
MB-5060	Discovery	75.01	Not reported	Not reported	European	-0.00678618	-0.00380373	pos	neg	neg		post	IDC	2	2		No			Yes	Yes	No	No	Yes	p.His1047Leu
MB-5061	Discovery	71.05	Not reported	Not reported	European	-0.00568572	-0.00317602	pos	pos	neg		post	IDC	2	2		No			No
MB-5062	Discovery	75.55	Not reported	Not reported	European	-0.00579162	-0.000936855	pos	neg	pos		post	IDC	2	3		No			No
MB-5063	Discovery	41.54	Not reported	Not reported	European	-0.00449644	-0.00341065	neg	neg	pos		pre	IDC	2	3		Yes	p.Tyr163Cys	LOF	No
MB-5064	Validation	63.4	Not reported	Not reported	European	0.0199342	0.645097	pos	pos	neg		post	IDC	1	2		No			No
MB-5065	Discovery	68.66	Not reported	Not reported	European	-0.00392034	-0.00292704	neg	neg	neg		post	IDC	1	3		Yes	p.Cys275Phe	GOF	No
MB-5066	Discovery	53.58	Not reported	Not reported	European	-0.00761657	-0.00497037	pos	pos	neg		post	IDC	2	2		No			Yes	Yes	No	Yes	No	p.Glu545Lys
MB-5068	Discovery	71.19	Not reported	Not reported	European	-0.00626134	-0.00149973	pos	pos	neg		post	IDC		2		No			No
MB-5070	Discovery	47.38	Not reported	Not reported	European	-0.00632423	-0.00373687	neg	neg	neg		pre	IDC		3		No			No
MB-5072	Discovery	52.23	Not reported	Not reported	European	-0.00455774	-0.00356023	neg	neg	neg		post	IDC	2	3		Yes	p.Asn239Ile	unknown	Yes	Yes	No	No	Yes	p.His1047Arg	p.Glu542Ala
MB-5073	Validation	67.87	Not reported	Not reported	Asian	0.291977	0.00076456	pos	pos	neg		post	IDC-MED	2			No			No
MB-5074	Discovery	70.59	Not reported	Not reported	European	-0.00566961	-0.00282527	pos	neg	neg		post	ILC	2	3		No			No
MB-5076	Discovery	28.05	Not reported	Not reported	European	-0.00420457	0.00387202	neg	neg	neg		pre	IDC	2	3		No			No
MB-5078	Discovery	56.33	Not reported	Not reported	European	-0.00576511	-0.00281907	pos	neg	pos		post	IDC	2	2		Yes	p.X187_splice	LOF	No
MB-5079	Discovery	66.38	Not reported	Not reported	European	-0.00524051	-0.00305592	pos	pos	neg		post	IDC	1	2		No			Yes	Yes	No	Yes	No	p.Glu545Gly
MB-5081	Discovery	43.63	Not reported	Not reported	European	-0.00507309	-0.00227682	pos	pos	neg		pre	IDC		2		Yes	p.Val173Met	LOF	No
MB-5084	Discovery	49	Not reported	Not reported	European	-0.00657611	-0.000953263	pos	neg	neg		pre	IDC	1	2		No			No
MB-5086	Discovery	65.41	Not reported	Not reported	European	-0.00672535	-0.00186303	pos	pos	neg		post	IDC	1			No			Yes	No	No	No	No	p.Asn345Lys
MB-5088	Discovery	72.38	Not reported	Not reported	European	-0.00699224	-0.00357512	pos	neg	neg		post	IDC	2	2		No			Yes	Yes	No	No	Yes	p.His1047Leu	p.Cys420Arg
MB-5092	Discovery	76.37	Not reported	Not reported	European	-0.0060685	-0.00118301	pos	pos	neg		post	IDC	2	3		No			Yes	No	No	No	No	p.Asn1044Lys
MB-5093	Discovery	69.95	Not reported	Not reported	European	-0.0051111	0.00143243	pos	neg	neg		post	IDC	2	2		No			No
MB-5097	Discovery	56.33	Not reported	Not reported	European	-0.00604771	-0.00367435	pos	pos	neg		post	IDC	2	2		Yes	p.Arg248Trp	GOF	No
MB-5098	Discovery	61.92	Not reported	Not reported	European	-0.00695894	-0.00341281	pos	pos	neg		post	IDC	1			No			No
MB-5100	Discovery	32.74	Not reported	Not reported	European	-0.00690777	-0.0040544	neg	neg	neg		pre	IDC	2	3		Yes	p.Arg306X	LOF	No
MB-5101	Discovery	67.86	Not reported	Not reported	European	-0.00678333	-0.00202199	pos	pos	neg		post	IDC	3	2		Yes	p.Phe134Val	unknown	No
MB-5102	Discovery	69.93	Not reported	Not reported	European	-0.00677112	-0.00477865	neg	neg	neg		post	IDC	2	3		Yes	p.Tyr220Cys	GOF	No
MB-5104	Discovery	73.81	Not reported	Not reported	European	-0.00450267	-0.00164837	pos	neg	neg		post	IDC	1	2		No			No
MB-5105	Discovery	63.24	Not reported	Not reported	European	-0.00754465	-0.00178304	pos	pos	neg		post	IDC	1	2		No			Yes	Yes	No	No	Yes	p.His1047Arg
MB-5106	Discovery	59.5	Not reported	Not reported	European	-0.00670769	-0.00289785	pos	neg	neg		post	IDC		2		No			No
MB-5107	Discovery	61.06	Not reported	Not reported	European	-0.00643403	-0.00289883	pos	pos	neg		post	ILC	2	3		No			Yes	No	No	No	No	p.Lys111Glu	p.Gly320Ala
MB-5109	Discovery	64.94	Not reported	Not reported	European	-0.00605668	-0.00142836	pos	neg	neg		post	IDC	1	2		No			No
MB-5110	Validation	59.12	Not reported	Not reported	European	-0.131443	0.736204	pos	neg	neg		post	ILC	2			No			Yes	Yes	No	No	Yes	p.His1047Leu
MB-5113	Discovery	43.8	Not reported	Not reported	European	-0.00514931	-0.00432454	pos	neg	neg		pre	IDC	1	2		No			No
MB-5114	Discovery	57.87	Not reported	Not reported	European	-0.00539867	-0.000734139	pos	neg	pos		post	IDC		3		Yes	p.Arg273Leu	GOF	No
MB-5115	Discovery	40.57	Not reported	Not reported	European	-0.00574802	-0.00221166	neg	neg	neg		pre	IDC	2	3		No			No
MB-5116	Discovery	74.71	Not reported	Not reported	European	-0.0075999	-0.00425241	pos	pos	neg		post	IDC	2	2		No			No
MB-5117	Discovery	51.09	Not reported	Not reported	European	-0.00697184	-0.00386631	pos	pos	neg		post	IDC	2	2		No			No
MB-5118	Discovery	72.14	Not reported	Not reported	European	-0.00607309	-0.00215665	pos	pos	neg		post	IDC	1	2		No			No
MB-5119	Discovery	75.33	Not reported	Not reported	European	-0.00671485	-0.00267165	pos	neg	neg		post	IDC	1	2		Yes	p.His193Arg	LOF	Yes	No	No	No	No	p.Glu726Lys	p.Asn1044Lys
MB-5120	Discovery	47.24	Not reported	Not reported	European	-0.00704821	-0.00224442	neg	neg	pos		pre	IDC	2	3		Yes	p.Pro223AlafsX2	LOF	Yes	No	No	No	No	p.Gly1049Arg
MB-5121	Discovery	72.02	Not reported	Not reported	European	-0.00638571	-0.00356587	pos	pos	neg		post	ILC		3		No			Yes	No	No	No	No	p.Asp454Asn
MB-5122	Discovery	77.66	Not reported	Not reported	European	-0.00663993	-0.00132708	pos	pos	neg		post	IDC				No			No
MB-5123	Validation	69.72	Not reported	Not reported	Asian	0.355581	-0.0393722	pos	neg	neg		post	IDC	2	2		No			Yes	Yes	No	Yes	No	p.Glu545Lys
MB-5124	Discovery	83.96	Not reported	Not reported	European	-0.00582875	-0.00257846	pos	pos	neg		post	IDC	3	2		No			Yes	Yes	No	Yes	No	p.Glu545Lys
MB-5126	Discovery	63.48	Not reported	Not reported	European	-0.00698221	-0.00316048	neg	neg	neg		post	IDC		3		Yes	p.Met237Ile	LOF	No
MB-5127	Discovery	74.98	Not reported	Not reported	European	-0.00635173	-0.00338578	pos	pos	neg		post	IDC	2	3		No			No
MB-5130	Discovery	58.61	Not reported	Not reported	European	-0.00563227	-0.00250845	pos	pos	neg		post	IDC	1	3		Yes	p.Arg280Thr	GOF	Yes	Yes	No	No	Yes	p.His1047Arg
MB-5131	Discovery	64.08	Not reported	Not reported	European	-0.00664083	-0.00294988	pos	pos	neg		post	IDC		2		No			No
MB-5134	Discovery	46.58	Not reported	Not reported	European	-0.00588839	-0.00130205	pos	pos	neg		pre	IDC	1	2		No			Yes	Yes	No	No	Yes	p.His1047Tyr	p.Asn345Lys
MB-5135	Discovery	38.59	Not reported	Not reported	European	-0.00606387	-0.0028572	neg	neg	neg		pre	IDC	2	3		Yes	p.Gly108ValfsX13	LOF	No
MB-5136	Discovery	63.22	Not reported	Not reported	European	-0.00184627	-0.000483686	pos	pos	neg		post	ILC	1	3		No			No
MB-5137	Validation	36.04	Not reported	Not reported	Asian	0.264627	0.0370761	neg	neg	neg		pre	IDC	2	3		No			No
MB-5138	Discovery	44.59	Not reported	Not reported	European	-0.00512717	-0.00241411	neg	neg	neg		pre	IDC		3		Yes	p.Arg273His	GOF	Yes	Yes	No	No	Yes	p.His1047Arg
MB-5139	Discovery	69.16	Not reported	Not reported	European	-0.00513166	-0.00300065	pos	neg	neg		post	IDC	2	3		No			No
MB-5140	Discovery	77.31	Not reported	Not reported	European	-0.00673865	-0.00217984	pos	pos	neg		post	IDC	2	2		No			No
MB-5143	Discovery	78.8	Not reported	Not reported	European	-0.00538305	-0.000956444	pos	pos	neg		post	IDC	1	2		No			Yes	Yes	No	Yes	No	p.Glu545Lys
MB-5144	Discovery	57.14	Not reported	Not reported	European	-0.0069683	-0.00358137	pos	pos	neg		post	IDC	1	2		No			No
MB-5145	Discovery	61.55	Not reported	Not reported	European	-0.00560283	-0.00444407	pos	neg	neg		post	IDC	2	3		Yes	p.Ser185ThrfsX62	LOF	No
MB-5147	Validation	54.61	Not reported	Not reported	Asian	0.281509	-0.0172006	pos	neg	pos		post	IDC	2	3		No			Yes	Yes	No	No	Yes	p.His1047Arg
MB-5148	Discovery	76.72	Not reported	Not reported	European	-0.0057516	-0.00224895	pos	neg	neg		post	IDC	1	3		No			Yes	No	No	No	No	p.Lys111Glu
MB-5150	Discovery	69.29	Not reported	Not reported	European	-0.00606187	-0.00389172	pos	pos	neg		post	IDC	1	2		No			No
MB-5152	Discovery	76.19	Not reported	Not reported	European	-0.00545714	-0.000412993	pos	pos	neg		post	IDC	2	2		No			No
MB-5154	Discovery	31.87	Not reported	Not reported	European	-0.00602504	-0.00128748	neg	neg	pos		pre	IDC	1	3		Yes	p.Gly245Cys	GOF	No
MB-5155	Discovery	51.08	Not reported	Not reported	European	-0.00560112	-0.0002513	neg	neg	neg		post	ILC	2			No			Yes	Yes	No	No	Yes	p.His1047Arg
MB-5157	Validation	70.68	Not reported	Not reported	European	-0.130078	0.75649	pos	pos	neg		post	IDC		3		Yes	p.Val173Leu	GOF	Yes	No	No	No	No	p.Leu334_Arg335insGlnAsnLysAsnSerLeuCysAsnLeuArgGluCysLysTyrSerArg
MB-5158	Discovery	66.53	Not reported	Not reported	European	-0.00655067	-0.00211141	pos	pos	neg		post	IDC	1	2		No			No
MB-5160	Discovery	68.52	Not reported	Not reported	European	-0.00676838	-0.0047939	pos	pos	neg		post	IDC	2	2		No			No
MB-5161	Discovery	44.41	Not reported	Not reported	European	-0.0035629	-0.00183732	pos	pos	neg		pre	IDC	1	2		No			Yes	Yes	No	No	Yes	p.His1047Arg
MB-5162	Discovery	53.38	Not reported	Not reported	European	-0.00681926	-0.00452082		neg	neg		post	ILC	1	2		No			No
MB-5163	Discovery	69.04	Not reported	Not reported	European	-0.00304239	-0.00250134	pos	neg	neg		post	IDC	1	3		No			Yes	Yes	No	No	Yes	p.His1047Arg
MB-5164	Validation	48.76	Not reported	Not reported	Admixed	0.0715714	0.448318	pos	pos	pos		pre	IDC	1	3		No			No
MB-5166	Discovery	69.23	Not reported	Not reported	European	-0.00722807	-0.00318588	pos	pos	pos		post	IDC	3	3		Yes	p.Arg280Lys	GOF	Yes	Yes	No	Yes	No	p.Glu545Lys
MB-5167	Discovery	60.46	Not reported	Not reported	European	-0.00483823	-0.000899522	pos	pos	neg		post	ILC	2			No			Yes	Yes	No	No	Yes	p.His1047Arg
MB-5169	Validation	62.84	Not reported	Not reported	Asian	0.307534	-0.0465011	pos	pos	neg		post	IDC	2	3		No			Yes	Yes	Yes	No	No	p.Glu542Lys	p.Glu726Lys
MB-5171	Discovery	46.79	Not reported	Not reported	European	-0.00656873	-0.00148141	pos	pos	neg		pre	IDC	1	2		No			No
MB-5172	Validation	49.57	Not reported	Not reported	Asian	0.328969	-0.0295771	neg	neg	pos		pre	IDC	3	3		No			No
MB-5173	Discovery	69.05	Not reported	Not reported	European	-0.00673884	-0.0019573	neg	neg	neg		post	IDC	2	3		Yes	p.Arg248Trp	GOF	No
MB-5174	Discovery	54.69	Not reported	Not reported	European	-0.00668208	-0.00368165		neg	pos		post	IDC				Yes	p.Gly245Val	GOF	No
MB-5175	Discovery	50.08	Not reported	Not reported	European	-0.00647754	-0.00318128	pos	pos	neg		post	IDC				Yes	p.Arg248Gln	GOF	No
MB-5176	Validation	53.96	Not reported	Not reported	European	-0.0592078	0.746265	pos	neg	neg		post	IDC	1	2		No			No
MB-5177	Discovery	68.53	Not reported	Not reported	European	-0.00429095	-0.00135964	pos	neg	neg		post	IDC		3		No			No
MB-5178	Discovery	65.26	Not reported	Not reported	European	-0.00416029	-0.0035483	pos	neg	neg		post	IDC	1	3		No			No
MB-5179	Discovery	68.6	Not reported	Not reported	European	-0.00653701	-0.00420577	pos	neg	neg		post	IDC	1	3		Yes	p.Arg213X	LOF	Yes	Yes	No	No	Yes	p.His1047Arg	p.Ile459Thr
MB-5182	Discovery	78.04	Not reported	Not reported	European	-0.00295232	0.00429608	pos	pos	neg		post	IDC		3		No			Yes	Yes	No	No	Yes	p.His1047Arg	p.Ile354Phe
MB-5183	Validation	74.34	Not reported	Not reported	European	-0.168543	0.930401	pos	pos	neg		post	IDC	1	2		No			Yes	Yes	No	No	Yes	p.His1047Arg
MB-5184	Discovery	79.76	Not reported	Not reported	European	-0.00556053	-0.00102344	pos	pos	neg		post	ILC	1	2		No			Yes	Yes	No	No	Yes	p.His1047Arg
MB-5185	Discovery	61.88	Not reported	Not reported	European	-0.00552117	-0.00348706	pos	pos	neg		post	IDC	2	3		No			Yes	Yes	No	Yes	No	p.Glu545Lys
MB-5186	Validation	42.84	Not reported	Not reported	Asian	0.318028	0.0458673	pos	pos	pos		pre	IDC	1			Yes	p.Arg196X	LOF	No
MB-5188	Discovery	65.44	Not reported	Not reported	European	-0.0069143	-0.00286721	pos	neg	neg		post	IDC	2	3		No			No
MB-5189	Discovery	69.24	Not reported	Not reported	European	-0.00595879	-0.00252248	pos	pos	neg		post	IDC	2	3		Yes	p.Pro278Arg	LOF*	No
MB-5190	Validation	53.07	Not reported	Not reported	European	-0.0849893	0.738785	neg	neg	pos		post	IDC	1	3		Yes	p.Arg273Cys	GOF	Yes	Yes	No	No	Yes	p.His1047Arg
MB-5191	Discovery	54.75	Not reported	Not reported	European	-0.00592183	-0.0035817	pos	pos	neg		post	IDC	1	3		No			No
MB-5193	Discovery	88.8	Not reported	Not reported	European	-0.0063638	-0.00258714	pos	pos	neg		post	OTHER	2	1		No			Yes	No	No	No	No	p.Gln546Lys
MB-5195	Discovery	72.16	Not reported	Not reported	European	-0.00556961	-0.00266425	pos	pos	pos		post	IDC	1	3		Yes	p.Lys132Glu	LOF	No
MB-5196	Discovery	52.98	Not reported	Not reported	European	-0.00616531	-0.00401615	pos	neg	neg		post	IDC	1	2		No			Yes	Yes	No	Yes	No	p.Glu545Lys	p.Glu542Lys
MB-5197	Discovery	62.11	Not reported	Not reported	European	-0.00599944	-0.00330813	pos	neg	neg		post	IDC	2	2		No			No
MB-5199	Discovery	65.35	Not reported	Not reported	European	-0.00534904	-0.00322503	neg	neg	pos		post	IDC	1	3		Yes	p.Val173Leu	GOF	No
MB-5200	Discovery	70.23	Not reported	Not reported	European	-0.00633711	-0.00186046	pos	neg	neg		post	IDC	1	3		No			Yes	No	No	No	No	p.Asn345Lys
MB-5201	Discovery	73.17	Not reported	Not reported	European	-0.00687214	0.000124626	pos	pos	neg		post	IDC	1	2		No			Yes	Yes	No	No	Yes	p.His1047Arg
MB-5204	Discovery	76.91	Not reported	Not reported	European	-0.00730454	-0.00369019	pos	pos	neg		post	IDC	2			No			Yes	Yes	No	No	Yes	p.His1047Arg
MB-5205	Discovery	50.24	Not reported	Not reported	European	-0.00551722	-0.00215456	neg	neg	neg		post	IDC	2	3		Yes	p.Lys132Glu	LOF	No
MB-5206	Discovery	67.45	Not reported	Not reported	European	-0.00554666	-0.001429	pos	neg	neg		post	IDC-MUC	1	2		No			No
MB-5208	Discovery	52.43	Not reported	Not reported	European	-0.00630588	0.000329476	neg	neg	neg		post	IDC	2	3		Yes	p.Ser127Phe/Gly325Glu	unknown/unknown	No
MB-5209	Discovery	79.17	Not reported	Not reported	European	-0.00721826	-0.00409607	neg	neg	neg		post	IDC	2	3		Yes	p.Arg110Pro	LOF	No
MB-5211	Discovery	68.42	Not reported	Not reported	European	-0.00628863	-0.00335329	pos	pos	neg		post	IDC	2	3		No			Yes	Yes	No	Yes	No	p.Glu545Lys
MB-5212	Discovery	80.17	Not reported	Not reported	European	-0.00665435	-0.00121999	pos	neg	pos		post	IDC	2	3		No			No
MB-5213	Discovery	74.98	Not reported	Not reported	European	-0.00682971	-0.00335855	neg	neg	neg		post	IDC	3	3		Yes	p.Asn131Ile	unknown	Yes	Yes	No	No	Yes	p.His1047Arg
MB-5214	Discovery	66.57	Not reported	Not reported	European	-0.00459968	0.000771455	pos	pos	neg		post	IDC	1	2		No			No
MB-5215	Discovery	74.11	Not reported	Not reported	European	-0.00651553	-0.00463297	pos	neg	neg		post	IDC		3		No			No
MB-5218	Discovery	42.11	Not reported	Not reported	European	-0.00616583	-0.00272465	pos	neg	neg		pre	IDC	1	3		No			No
MB-5219	Validation	55.77	Not reported	Not reported	Asian	0.328939	0.00945821	pos	pos	neg		post	IDC	1	2		No			No
MB-5221	Discovery	63.53	Not reported	Not reported	European	-0.00519926	-0.00105367	pos	pos	neg		post	IDC-TUB	1	1		No			Yes	Yes	No	No	Yes	p.His1047Leu
MB-5222	Discovery	76.2	Not reported	Not reported	European	-0.00679305	-0.00238963	neg	neg	neg		post	IDC	1	3		No			No
MB-5223	Discovery	42.05	Not reported	Not reported	European	-0.00614452	-0.00294642	neg	neg	neg		pre	IDC	2	2		Yes	p.Tyr234Cys	LOF	No
MB-5224	Discovery	90.23	Not reported	Not reported	European	-0.00588335	0.000113926	pos	pos	neg		post	IDC	2	3		No			Yes	Yes	No	No	Yes	p.His1047Arg
MB-5225	Validation	68.01	Not reported	Not reported	European	0.0907942	0.258918	neg	neg	neg		post	IDC	2	3		Yes	p.Gln52ProfsX5	LOF	Yes	No	No	No	No	p.Tyr1021Cys
MB-5226	Discovery	75.53	Not reported	Not reported	European	-0.00372407	-0.00144298	pos	neg	neg		post	IDC	1	3		No			No
MB-5227	Discovery	74.46	Not reported	Not reported	European	-0.00685094	-0.00350752	pos	pos	neg		post	IDC	2	2		No			Yes	No	No	No	No	p.Leu293Val
MB-5228	Discovery	72.56	Not reported	Not reported	European	-0.00581744	-0.00355912	pos	pos	neg		post	IDC	2	3		Yes	p.X225_splice	LOF	No
MB-5229	Validation	39.99	Not reported	Not reported	Asian	0.286485	0.0162956	neg	neg	pos		pre	IDC	2	3		Yes	p.Leu111Gln	LOF	Yes	Yes	Yes	No	No	p.Glu542Lys
MB-5230	Validation	48.17	Not reported	Not reported	European	-0.150537	0.887287	pos	pos	neg		pre	IDC-MUC	1	2		No			No
MB-5231	Discovery	61.28	Not reported	Not reported	European	-0.00252911	0.00577431	neg	neg	pos		post	IDC	2			Yes	p.Ser149ProfsX21	LOF	No
MB-5232	Discovery	74.53	Not reported	Not reported	European	-0.00607492	-0.0031654	neg	neg	neg		post	IDC	1	2		Yes	p.Ser314X	LOF	No
MB-5233	Discovery	79.59	Not reported	Not reported	European	-0.00529463	-0.00163862	pos	pos	neg		post	IDC	2	2		No			Yes	Yes	No	No	Yes	p.His1047Arg
MB-5235	Validation	59.04	Not reported	Not reported	Admixed	0.0807261	0.311187	pos	neg	neg		post	IDC	1	2		Yes	p.Cys141Tyr	LOF	No
MB-5236	Discovery	63.02	Not reported	Not reported	European	-0.00492547	-0.0024172	neg	neg	neg		post	IDC	3	3		Yes	p.Cys242AlafsX5	LOF	No
MB-5238	Discovery	46.03	Not reported	Not reported	European	-0.0029286	-0.00337569	neg	neg	pos		pre	IDC	2	3		No			No
MB-5239	Discovery	69.5	Not reported	Not reported	European	-0.00591608	-0.00271043		pos	neg		post	IDC	1	2		No			No
MB-5240	Discovery	56.92	Not reported	Not reported	European	-0.00612202	-0.00434485	pos	pos	neg		post	IDC	1	2		No			No
MB-5243	Discovery	62.79	Not reported	Not reported	European	-0.00633598	-0.00402328	pos	neg	neg		post	IDC		1		Yes	p.Gly262_Asn263del	LOF	No
[truncated: 682 more rows]

## Sheet:  S4 Demographics SANGER
Table S4: Wellcome Trust Sanger Study Demographics
[truncated: 316 more rows]
[truncated: 8 more columns]

## Sheet: S5 TP53 mutation classification
Table S5: TP53 Mutation Classification
[truncated: 1,104 more rows]

## Sheet: S6 TP53 validation SNVs
Table S6: TP53 Validation SNVS
[truncated: 114 more rows]

[truncated: 29 more sheets: S7 PIK3CA validation SNVs, S8 Validation SNV Assay 2, S9 Validation SNV Assay 3, S10 Ancestry Informative SNVs, S11 Ancestry informative assays, S 12 AIM validation genotyping, S13 PCR Sanger primers, S14 Spielman demographics, S15 TCC demographics, S16 Nigerian demographics, S17 City of Hope demographics, S18 Banerji demographics, S19 MyBrCa demographics, S20 BCAUSE demographics, S21 TP53 discovery by study, S22 TP53 discovery p <10-5, S23 PIK3CA discovery by study, S24 PIK3CA discovery p<10-5, S25 TP53 & PIK3CA genotyping, S26 TP53 validation results …]
